# Supplementary material for: Protectin DX as a therapeutic strategy against frailty in mice
Source: GeroScience. 2023 Apr 14;45(4):2601–27. doi: 10.1007/s11357-023-00789-3 (PMC10651819; doi:10.1007/s11357-023-00789-3)
Supplement: Supplementary file 8 — (XLSX 20314 kb) [file 11357_2023_789_MOESM8_ESM.xlsx]

## Sheet: RNA-seq analysis results
													Average change in body weight, %	1.02529	0.818125	0.884354	1.32404	0.87822	-0.49	3.07	-0.8	0	-3.55	-0.288018	-0.485175	-0.647088	-0.107817	-1.19546	1.02529	0.818125	0.884354	1.32404	0.87822	-0.49	3.07	-0.8	0	-3.55	-0.288018	-0.485175	-0.647088	-0.107817	-1.19546
													Walking speed, rpm	16	16	12	19	13	10	9	18	5	10	21	13	13	12	13	16	16	12	19	13	10	9	18	5	10	21	13	13	12	13
													Grip force test (GFT), g	159.967	192.3	172.1	163.833	175.367	152.467	152.467	140.567	128.467	159.4	151.9	153.233	153.233	158.067	122.467	159.967	192.3	172.1	163.833	175.367	152.467	152.467	140.567	128.467	159.4	151.9	153.233	153.233	158.067	122.467
													Treadmill distance, m	101.2	96.4	100.1	83	67	53.9	33.9	63.4	76.9	46.6	73.2	59.1	78.8	46.2	41	101.2	96.4	100.1	83	67	53.9	33.9	63.4	76.9	46.6	73.2	59.1	78.8	46.2	41
													Voluntary running wheel (VRW), km/day	7.21838	2.26515	6.07774	2.45158	0.865914	1.37677	0.841407	0.865719	1.0574	0.0398725	1.30869	0.752423	1.02006	0.784419	0.458534	7.21838	2.26515	6.07774	2.45158	0.865914	1.37677	0.841407	0.865719	1.0574	0.0398725	1.30869	0.752423	1.02006	0.784419	0.458534
													FI/27 frailty index score	0	0	0	0	0	0.17	0.11	0.19	0.33	0.56	0.06	0.19	0.22	0.26	0.2	0	0	0	0	0	0.17	0.11	0.19	0.33	0.56	0.06	0.19	0.22	0.26	0.2
													Numbe of positive frailty criteria	0	0	0	0	1	1	3	3	4	4	0	2	2	3	4	0	0	0	0	1	1	3	3	4	4	0	2	2	3	4
						Old vs Adult				PDX vs Old				Counts of uniquely aligned proper read pairs															Variance-stabilizing-transformed gene expression
Ensembl Gene ID	Mouse Entrez Gene ID(s)	Human Entrez Gene ID(s)	Symbol	Description	Biotype	fold change	Wald statistic	p	FDR q	fold change	Wald statistic	p	FDR q	A1	A2	A3	A4	A5	O1	O2	O3	O4	O5	P1	P2	P3	P4	P5	A1	A2	A3	A4	A5	O1	O2	O3	O4	O5	P1	P2	P3	P4	P5
ENSMUSG00000070810	629219	6822	Sult2a6	sulfotransferase family 2A, dehydroepiandrosterone (DHEA)-preferring, member 6	protein_coding	-542.469	-8.94662	3.66539e-19	1.15955e-15	1.46341	0.249606	0.802892	0.987829	257	147	316	97	349	0	0	0	0	2	1	1	1	0	0	7.79148	7.3447	8.7253	6.87177	8.22352	3.23917	3.23917	3.23917	3.23917	3.90475	3.7318	3.73446	3.67845	3.23917	3.23917
ENSMUSG00000101939			Gm28438	predicted gene 28438	unprocessed_pseudogene	-141.992	-7.44413	9.75865e-14	1.08958e-10	2.49093	0.720592	0.471161	0.987829	80	43	56	48	87	1	0	0	0	1	3	0	0	1	1	6.33977	5.89657	6.48516	6.05593	6.45527	3.75362	3.23917	3.23917	3.23917	3.71187	4.08444	3.23917	3.23917	3.70621	3.6978
ENSMUSG00000090015			Gm15446	predicted gene 15446	protein_coding	57.3121	9.43778	3.80768e-21	2.40912e-17	-1.10095	-0.515285	0.606354	0.987829	6	1	1	1	0	110	92	93	116	54	67	76	101	104	88	4.24117	3.7022	3.76744	3.71135	3.23917	7.24579	6.53853	6.84807	7.12815	6.18771	6.5299	6.69262	6.74358	6.93036	6.68229
ENSMUSG00000074377	434121	6822	Sult2a4	sulfotransferase family 2A, dehydroepiandrosterone (DHEA)-preferring, member 4	protein_coding	-25.2252	-8.51204	1.70895e-17	3.60417e-14	1.2873	0.670745	0.502383	0.987829	180	73	208	52	261	9	9	3	4	4	5	6	9	7	11	7.32692	6.48387	8.15412	6.14345	7.8337	4.72426	4.4732	4.059	4.18376	4.17245	4.32059	4.42471	4.51967	4.44483	4.70307
ENSMUSG00000046402	19659	5947	Rbp1	retinol binding protein 1, cellular	protein_coding	3.45877	9.80007	1.12508e-22	1.99838e-18	1.26011	1.36844	0.171173	0.987829	626	504	346	475	535	1438	2052	1258	2040	1237	1547	1683	3235	2438	1437	9.00377	9.00322	8.85067	8.97571	8.80862	10.7844	10.7249	10.3796	11.0755	10.3265	10.7638	10.8996	11.4883	11.26	10.4529
ENSMUSG00000022615	72962	1890	Tymp	thymidine phosphorylase	protein_coding	-5.13326	-7.67321	1.67747e-14	2.12267e-11	1.04849	0.203762	0.838539	0.987829	5530	5068	4208	3692	6217	833	466	1341	981	758	655	682	1032	1149	1331	12.0995	12.285	12.4004	11.8867	12.2913	10.0078	8.63924	10.4705	10.0328	9.6331	9.54485	9.61701	9.85991	10.187	10.3439
ENSMUSG00000020805	237831	284111	Slc13a5	solute carrier family 13 (sodium-dependent citrate transporter), member 5	protein_coding	4.37658	7.07042	1.54462e-12	1.39611e-09	1.97116	3.06203	0.00219841	0.987829	31	14	15	25	30	69	145	59	80	121	206	250	196	149	107	5.36514	4.88791	5.15311	5.40223	5.35033	6.66867	7.09266	6.31033	6.67103	7.14991	7.95151	8.22668	7.57995	7.38443	6.92025
ENSMUSG00000027799	26422	26960	Nbea	neurobeachin	protein_coding	-2.94758	-6.74972	1.4813e-11	1.0005e-08	-1.2706	-1.0784	0.280857	0.987829	116	84	66	92	124	25	52	29	23	25	30	21	33	16	20	6.7778	6.64965	6.67964	6.80705	6.87926	5.5649	5.90218	5.56303	5.35119	5.40428	5.65735	5.33172	5.52552	5.00346	5.15497
ENSMUSG00000076617			Ighm	immunoglobulin heavy constant mu	IG_C_gene	13.6135	9.18824	3.99319e-20	1.89487e-16	1.29584	0.824983	0.409381	0.987829	620	344	615	520	782	5533	20907	4812	4415	4255	8345	15657	10585	8396	4581	8.99038	8.47616	9.65485	9.10169	9.33727	12.717	14.0592	12.3	12.1826	12.0937	13.1824	14.1045	13.1919	13.0361	12.1122
ENSMUSG00000041698	28248		Slco1a1	solute carrier organic anion transporter family, member 1a1	protein_coding	-33.3973	-7.00861	2.40689e-12	2.0766e-09	-2.10198	-1.20587	0.227869	0.987829	728	595	83	916	276	16	8	30	15	0	4	1	4	10	16	9.21421	9.23468	6.95917	9.89722	7.90806	5.16229	4.40633	5.59581	4.99149	3.23917	4.21076	3.73446	4.10795	4.66391	4.97484
ENSMUSG00000028108	13601	1893	Ecm1	extracellular matrix protein 1	protein_coding	-1.56886	-6.46076	1.0418e-10	5.64985e-08	-1.13564	-1.39092	0.16425	0.987829	8255	7336	5633	6175	8728	3970	5588	4026	3969	4058	3440	2822	5220	3754	4139	12.6754	12.8169	12.8199	12.6258	12.7791	12.2396	12.16	12.0438	12.0296	12.0256	11.9081	11.6395	12.1749	11.8789	11.9665
ENSMUSG00000057729	19152	5657	Prtn3	proteinase 3	protein_coding	101.566	9.01815	1.91289e-19	7.26172e-16	2.40704	1.79805	0.0721698	0.987829	4	4	14	7	4	478	1085	147	1699	98	1908	3159	465	1255	1092	4.06262	4.15381	5.09599	4.45749	4.06921	9.22582	9.81968	7.42491	10.8142	6.88711	11.0634	11.8014	8.74453	10.3124	10.0629
ENSMUSG00000050010	330096	152573	Shisa3	shisa family member 3	protein_coding	3.93195	5.53297	3.14853e-08	7.76132e-06	1.28878	1.40803	0.159121	0.987829	12	9	10	13	9	31	50	51	42	24	43	57	57	46	53	4.63033	4.5849	4.83624	4.86227	4.46432	5.77812	5.86122	6.14715	5.94199	5.36709	6.02954	6.35503	6.08444	5.98633	6.09987
ENSMUSG00000020431	432530	107	Adcy1	adenylate cyclase 1	protein_coding	21.4446	7.98348	1.42263e-15	2.25024e-12	1.82677	1.70591	0.088024	0.987829	133	66	88	12	77	2225	1674	331	1426	1723	4363	3818	1576	1567	2002	6.94545	6.36723	7.03193	4.80427	6.31489	11.4087	10.4347	8.50864	10.5643	10.7986	12.2495	12.0734	10.4607	10.6285	10.9258
ENSMUSG00000093954	100862085		Gm16867	predicted gene, 16867	protein_coding	97.3162	6.23965	4.38538e-10	2.08097e-07	-1.11368	-0.354257	0.723147	0.987829	0	0	0	0	0	6	26	22	19	14	15	11	24	7	21	3.23917	3.23917	3.23917	3.23917	3.23917	4.46846	5.23752	5.30751	5.18415	4.91922	5.03766	4.81103	5.23622	4.44483	5.1962
ENSMUSG00000091780	100126824	9997	Sco2	SCO2 cytochrome c oxidase assembly protein	protein_coding	-2.63907	-5.69463	1.23642e-08	3.84729e-06	-1.0759	-0.389425	0.696962	0.987829	1175	989	870	828	1200	333	231	352	360	487	243	261	398	392	422	9.88753	9.94986	10.1454	9.7545	9.9405	8.72364	7.69246	8.59302	8.62998	9.01351	8.17354	8.28508	8.53047	8.67936	8.73054
ENSMUSG00000042757	81907	66000	Tmem108	transmembrane protein 108	protein_coding	4.79659	5.66233	1.49329e-08	4.42877e-06	1.15918	0.751308	0.452467	0.987829	10	10	3	9	6	32	45	24	44	25	40	28	59	35	38	4.51674	4.65249	4.14436	4.60989	4.24909	5.8106	5.75309	5.38575	5.9915	5.40428	5.95218	5.60038	6.12217	5.70353	5.74941
ENSMUSG00000029810	65963	28959	Tmem176b	transmembrane protein 176B	protein_coding	1.67698	5.06069	4.17748e-07	6.4994e-05	1.25887	1.96519	0.0493927	0.987829	8249	6778	5442	5734	8891	9382	15697	8071	11113	11183	11541	15295	17513	11888	13490	12.6744	12.7031	12.7702	12.5193	12.8058	13.4772	13.6462	13.0439	13.5108	13.4839	13.6494	14.0708	13.9171	13.5369	13.6663
ENSMUSG00000030117	14562	9573	Gdf3	growth differentiation factor 3	protein_coding	25.82	5.96703	2.41604e-09	8.49238e-07	2.32832	2.03606	0.0417441	0.987829	4	0	2	3	3	35	90	103	60	4	77	191	209	132	65	4.06262	3.23917	3.9822	4.04995	3.96043	5.90366	6.51271	6.97396	6.33447	4.17245	6.69525	7.86519	7.66412	7.22934	6.32778
ENSMUSG00000027376	192212	150696	Prom2	prominin 2	protein_coding	11.9939	5.25714	1.46316e-07	2.9234e-05	3.39061	3.27041	0.00107393	0.987829	7	2	0	3	1	16	56	14	43	17	95	32	184	149	33	4.31802	3.89124	3.23917	4.04995	3.65846	5.16229	5.98061	4.93482	5.96696	5.07128	6.95161	5.7326	7.49761	7.38443	5.60925
ENSMUSG00000033967	381845	646862	Rnf225	ring finger protein 225	protein_coding	4.63296	5.64915	1.61239e-08	4.63708e-06	1.40185	1.70145	0.0888576	0.987829	36	7	9	14	16	37	82	79	90	58	66	67	144	130	87	5.5035	4.43497	4.76126	4.91753	4.839	5.96236	6.40446	6.65071	6.81339	6.26773	6.51225	6.5427	7.183	7.20994	6.6686
ENSMUSG00000118012			Gm46620	predicted gene, 46620	lincRNA	-4.10621	-5.58596	2.32419e-08	6.0432e-06	-1.03104	-0.100835	0.919681	0.999892	133	98	57	64	121	6	31	18	16	37	24	12	19	23	25	6.94545	6.83598	6.50585	6.37722	6.84922	4.46846	5.39395	5.13505	5.04256	5.78426	5.44352	4.87439	5.04179	5.30713	5.34891
ENSMUSG00000023073	20494	6555	Slc10a2	solute carrier family 10, member 2	protein_coding	3.62022	6.06378	1.32962e-09	5.00479e-07	1.81161	2.29378	0.0218032	0.987829	478	252	204	223	235	847	1679	733	1030	469	1944	2462	1815	1262	806	8.63062	8.05401	8.12792	7.94309	7.69491	10.0315	10.439	9.61479	10.1018	8.96116	11.0901	11.4439	10.6618	10.3203	9.63371
ENSMUSG00000110386			Gm42031	predicted gene, 42031	lincRNA	-124.025	-6.12391	9.13045e-10	3.85122e-07	2.08657	0.410231	0.681636	0.987829	81	11	101	30	31	1	0	0	1	0	4	0	0	0	0	6.35397	4.71611	7.2054	5.57375	5.38	3.75362	3.23917	3.23917	3.71775	3.23917	4.21076	3.23917	3.23917	3.23917	3.23917
ENSMUSG00000026822	16819	3934	Lcn2	lipocalin 2	protein_coding	26.8505	8.30723	9.79621e-17	1.85942e-13	1.22	0.458074	0.6469	0.987829	380	526	526	458	200	3096	11075	2585	14821	25462	12373	29916	9637	8548	5865	8.31677	9.06268	9.43497	8.9251	7.48402	11.8825	13.1439	11.4082	13.9256	14.6696	13.7497	15.0379	13.0568	13.062	12.4673
ENSMUSG00000029380	14825	2920	Cxcl1	chemokine (C-X-C motif) ligand 1	protein_coding	5.64346	6.78651	1.14878e-11	8.07594e-09	1.64311	1.70003	0.0891261	0.987829	425	112	169	255	369	1743	859	1089	1785	1052	3232	2806	1225	1116	2492	8.46941	7.00071	7.87569	8.12307	8.29912	11.0592	9.49054	10.1746	10.8847	10.0964	11.8186	11.6314	10.1027	10.1457	11.239
ENSMUSG00000029816	93695	10457	Gpnmb	glycoprotein (transmembrane) nmb	protein_coding	77.1515	9.73656	2.10566e-22	1.99838e-18	-1.50882	-0.825036	0.409351	0.987829	16	7	15	6	5	193	933	504	180	1987	946	145	1059	130	237	4.82712	4.43497	5.15311	4.37163	4.16411	7.98142	9.60679	9.08988	7.69495	11.0022	10.064	7.50267	9.89642	7.20994	7.94598
ENSMUSG00000050737	64292	9536	Ptges	prostaglandin E synthase	protein_coding	6.6599	6.40472	1.50646e-10	7.9428e-08	-1.15881	-0.587912	0.556592	0.987829	9	12	8	15	10	49	124	39	101	38	64	48	91	40	56	4.45488	4.7763	4.68095	4.97033	4.52661	6.2703	6.89808	5.85964	6.95512	5.81157	6.47628	6.1616	6.61853	5.83936	6.16043
ENSMUSG00000038973	74276	125875	Cldnd2	claudin domain containing 2	protein_coding	96.6314	5.51585	3.47099e-08	8.33959e-06	1.5825	1.15202	0.249315	0.987829	0	0	0	0	0	12	34	5	31	5	28	20	33	42	11	3.23917	3.23917	3.23917	3.23917	3.23917	4.93193	5.4795	4.28857	5.63213	4.27829	5.58982	5.2884	5.52552	5.89012	4.70307
ENSMUSG00000039878	72002	283375	Slc39a5	solute carrier family 39 (metal ion transporter), member 5	protein_coding	-9.62687	-5.49953	3.80796e-08	8.92331e-06	-1.11072	-0.219828	0.826005	0.987829	96	164	167	108	239	15	4	31	22	2	14	9	29	8	12	6.55133	7.48603	7.85985	7.00457	7.71716	5.10862	4.07541	5.6278	5.31142	3.90475	4.98323	4.67265	5.40479	4.52312	4.7628
ENSMUSG00000036040	77794	9719	Adamtsl2	ADAMTS-like 2	protein_coding	3.56985	7.89279	2.95497e-15	4.31449e-12	1.14101	0.57717	0.563825	0.987829	206	172	143	164	234	502	1177	438	567	477	647	517	1459	494	497	7.50113	7.548	7.65476	7.53737	7.6893	9.29435	9.93477	8.89476	9.26049	8.98466	9.52756	9.22829	10.3509	8.99951	8.95703
ENSMUSG00000009013	56455	8655	Dynll1	dynein light chain LC8-type 1	protein_coding	2.62514	5.29759	1.17339e-07	2.44749e-05	1.14209	0.738288	0.460339	0.987829	349	244	191	193	340	677	1025	320	628	574	818	709	753	662	697	8.20135	8.01071	8.03931	7.75108	8.18817	9.71471	9.73936	8.46238	9.40365	9.24276	9.85825	9.67172	9.41588	9.40847	9.42938
ENSMUSG00000042379	71690	11082	Esm1	endothelial cell-specific molecule 1	protein_coding	9.46188	6.8106	9.71898e-12	7.30278e-09	-1.18563	-0.53061	0.595689	0.987829	26	11	19	16	19	74	267	158	46	297	121	90	138	108	243	5.21024	4.71611	5.35885	5.02091	4.96794	6.75291	7.88428	7.5185	6.03929	8.33262	7.25568	6.89828	7.12922	6.9771	7.97941
ENSMUSG00000047216	227485	28513	Cdh19	cadherin 19, type 2	protein_coding	10.6849	5.69749	1.21581e-08	3.84621e-06	1.46229	1.16557	0.243788	0.987829	4	8	9	2	6	65	84	80	63	10	111	104	79	91	51	4.06262	4.51269	4.76126	3.90402	4.24909	6.59749	6.43231	6.66575	6.39037	4.68004	7.14625	7.07797	6.45223	6.7669	6.05798
ENSMUSG00000031594	234199	2267	Fgl1	fibrinogen-like protein 1	protein_coding	3.25989	5.6387	1.71334e-08	4.85388e-06	1.17899	0.720711	0.471087	0.987829	17535	14066	10679	11841	16953	48196	25553	26164	57932	50735	54364	58644	42343	47510	49897	13.7601	13.7542	13.7409	13.5631	13.7351	15.8362	14.3484	14.7385	15.891	15.6637	15.8836	16.0086	15.1898	15.5339	15.5518
ENSMUSG00000032375	208117	83464	Aph1b	aph1 homolog B, gamma secretase subunit	protein_coding	2.39119	6.24243	4.30836e-10	2.08097e-07	-1.07832	-0.516573	0.605454	0.987829	96	71	69	69	80	132	267	129	186	167	164	150	193	186	116	6.55133	6.45152	6.73313	6.46419	6.3585	7.48025	7.88428	7.25722	7.73819	7.56393	7.64935	7.54681	7.5598	7.67324	7.02044
ENSMUSG00000037095	76905	116844	Lrg1	leucine-rich alpha-2-glycoprotein 1	protein_coding	4.87548	6.10821	1.00756e-09	4.15751e-07	1.17373	0.552204	0.580809	0.987829	5077	5447	4272	4302	5584	19867	12232	10206	34938	33849	33252	34713	20761	22045	21045	11.9767	12.3887	12.4221	12.1063	12.137	14.5583	13.287	13.3818	15.1618	15.0801	15.1747	15.2524	14.1623	14.4268	14.3071
ENSMUSG00000045934	194126	10903	Mtmr11	myotubularin related protein 11	protein_coding	2.95118	5.61856	1.92551e-08	5.29682e-06	1.36671	1.55174	0.120725	0.987829	210	140	79	79	203	274	668	265	405	335	592	417	746	583	278	7.52615	7.2822	6.89817	6.62354	7.50336	8.45578	9.13836	8.2058	8.79241	8.49696	9.40278	8.92884	9.40277	9.23048	8.16035
ENSMUSG00000024548	240427	26040	Setbp1	SET binding protein 1	protein_coding	2.18939	4.10489	4.0451e-05	0.0022716	1.46009	2.2252	0.0260675	0.987829	35	42	32	23	49	62	113	89	57	56	128	110	129	90	88	5.47697	5.87198	5.86602	5.3268	5.82446	6.54165	6.78446	6.79442	6.27626	6.22829	7.32759	7.14856	7.04457	6.75352	6.68229
ENSMUSG00000061666	66569	284161	Gdpd1	glycerophosphodiester phosphodiesterase domain containing 1	protein_coding	4.63182	6.08403	1.17195e-09	4.63435e-07	-1.03782	-0.161512	0.871691	0.989308	22	21	16	8	20	66	149	44	58	72	90	72	84	76	41	5.07107	5.21265	5.20775	4.5365	5.008	6.61562	7.12689	5.98678	6.29593	6.51653	6.8849	6.62793	6.52392	6.55149	5.82704
ENSMUSG00000028339	12819	1306	Col15a1	collagen, type XV, alpha 1	protein_coding	2.50657	5.00004	5.73197e-07	8.56682e-05	1.22465	1.45407	0.145927	0.987829	180	319	185	217	440	536	839	550	747	482	687	940	800	783	626	7.32692	8.37313	7.9965	7.90668	8.53935	9.38618	9.45744	9.21177	9.64765	8.99916	9.61198	10.0704	9.50092	9.64453	9.27879
ENSMUSG00000039286	72007	64778	Fndc3b	fibronectin type III domain containing 3B	protein_coding	2.45837	5.60117	2.12908e-08	5.77314e-06	1.06165	0.361892	0.717433	0.987829	727	450	307	409	456	1096	1268	660	1307	961	1207	1264	974	1133	1034	9.21229	8.84596	8.68546	8.76842	8.58837	10.3974	10.0402	9.46723	10.4402	9.96824	10.4101	10.4913	9.77818	10.1671	9.98559
ENSMUSG00000023886	64074	64094	Smoc2	SPARC related modular calcium binding 2	protein_coding	2.81463	8.60033	7.94843e-18	1.88586e-14	1.07812	0.38736	0.69849	0.987829	228	156	143	133	245	460	654	447	417	393	615	381	850	463	281	7.63363	7.42125	7.65476	7.26711	7.74989	9.17219	9.10882	8.92298	8.8328	8.71642	9.45628	8.80375	9.58619	8.9095	8.17485
ENSMUSG00000030659	53322	4925	Nucb2	nucleobindin 2	protein_coding	4.0944	6.72959	1.70139e-11	1.07647e-08	-1.54502	-1.93594	0.0528747	0.987829	78	73	78	76	89	346	436	136	350	273	247	131	233	249	143	6.31094	6.48387	6.8825	6.57759	6.48174	8.77652	8.54782	7.32478	8.59125	8.21825	8.19562	7.37133	7.80764	8.06126	7.28469
ENSMUSG00000024036	224674	54020	Slc37a1	solute carrier family 37 (glycerol-3-phosphate transporter), member 1	protein_coding	6.05272	6.51498	7.26987e-11	4.1815e-08	1.20319	0.587874	0.556617	0.987829	79	96	40	79	78	665	584	186	423	206	701	588	249	573	344	6.32543	6.81081	6.10431	6.62354	6.32958	9.68948	8.95129	7.73237	8.85258	7.84042	9.6404	9.40852	7.89593	9.2063	8.44983
ENSMUSG00000029311	114664	51170	Hsd17b11	hydroxysteroid (17-beta) dehydrogenase 11	protein_coding	-2.24094	-6.05596	1.39579e-09	5.05703e-07	1.0426	0.245514	0.806059	0.987829	7210	5782	4338	5294	7860	2005	2565	3326	2795	1848	2039	1736	3724	2425	3611	12.4807	12.4745	12.4441	12.4045	12.6284	11.2596	11.0436	11.7695	11.5264	10.8986	11.1584	10.9439	11.6901	11.2524	11.7706
ENSMUSG00000097039			Pvt1	Pvt1 oncogene	lincRNA	5.2316	6.25852	3.88649e-10	1.9413e-07	-1.59436	-1.8328	0.0668319	0.987829	29	18	18	25	36	93	292	81	62	115	62	75	105	94	52	5.3054	5.08382	5.31043	5.40223	5.51903	7.03401	8.00386	6.68064	6.37198	7.08588	6.43936	6.67672	6.79068	6.80632	6.07909
ENSMUSG00000067158	12829	1286	Col4a4	collagen, type IV, alpha 4	protein_coding	4.24867	4.25368	2.10284e-05	0.00137634	3.02598	2.93952	0.00328723	0.987829	10	20	8	11	20	49	122	19	66	28	245	253	162	92	49	4.51674	5.17116	4.68095	4.74317	5.008	6.2703	6.87808	5.18042	6.44412	5.50991	8.18462	8.24284	7.33317	6.78017	6.01479
ENSMUSG00000023367	66058	55365	Tmem176a	transmembrane protein 176A	protein_coding	1.5476	3.27759	0.00104699	0.0214148	1.40662	2.44897	0.0143264	0.987829	6361	5645	4294	4692	6992	7541	11574	6870	9389	5324	9911	12587	13753	9933	11032	12.3006	12.44	12.4295	12.231	12.4601	13.1626	13.2074	12.812	13.268	12.4158	13.4301	13.7901	13.5689	13.2782	13.3765
ENSMUSG00000078964	382044		Ces1b	carboxylesterase 1B	protein_coding	-1.78415	-5.13863	2.7675e-07	5.02809e-05	1.13673	1.11402	0.265272	0.987829	4734	3779	3400	3392	5114	1864	1891	2314	2136	2382	2233	2214	2510	2728	2620	11.8763	11.8635	12.094	11.7651	12.0107	11.1552	10.6083	11.2495	11.1413	11.2616	11.2885	11.2918	11.1249	11.421	11.3107
ENSMUSG00000022853	74147	1962	Ehhadh	enoyl-Coenzyme A, hydratase/3-hydroxyacyl Coenzyme A dehydrogenase	protein_coding	-2.49232	-5.06963	3.98588e-07	6.30466e-05	-1.18312	-0.786039	0.431845	0.987829	30235	21798	19066	18357	24382	4632	7482	12865	7478	10264	5074	4657	11853	6953	9045	14.5453	14.3855	14.5762	14.1948	14.2587	12.4613	12.5796	13.7154	12.9404	13.3604	12.4665	12.3589	13.3548	12.7648	13.0906
ENSMUSG00000076666			Ighv14-4	immunoglobulin heavy variable 14-4	IG_V_gene	8.2699	2.5091	0.0121039	0.0913495	5.22557	3.78638	0.000152857	0.987829	3	0	0	1	0	2	2	2	13	10	10	42	38	38	28	3.95466	3.23917	3.23917	3.71135	3.23917	3.96295	3.83456	3.9115	4.88237	4.68004	4.73647	6.01591	5.66246	5.78664	5.45265
ENSMUSG00000063458	76633	83938	Lrmda	leucine rich melanocyte differentiation associated	protein_coding	6.83752	5.1366	2.79751e-07	5.02809e-05	1.17662	0.556695	0.577736	0.987829	6	5	9	4	9	25	120	20	31	35	36	47	77	44	55	4.24117	4.2577	4.76126	4.17144	4.46432	5.5649	6.8578	5.22421	5.63213	5.72794	5.84178	6.13835	6.42251	5.93906	6.14054
ENSMUSG00000017969	19223	5740	Ptgis	prostaglandin I2 (prostacyclin) synthase	protein_coding	2.89631	5.67997	1.34716e-08	4.0588e-06	1.25237	1.04532	0.295875	0.987829	77	39	47	54	57	122	214	103	104	210	201	249	202	160	113	6.2963	5.79544	6.28377	6.18523	5.98316	7.3784	7.59213	6.97396	6.99144	7.86599	7.91869	8.22125	7.61941	7.47653	6.98782
ENSMUSG00000034591	338365	84102	Slc41a2	solute carrier family 41, member 2	protein_coding	6.88695	6.07429	1.24538e-09	4.82419e-07	1.24194	0.619693	0.53546	0.987829	742	367	362	327	534	4609	2153	1244	4952	1129	4906	4493	1901	3780	2741	9.24084	8.56485	8.91333	8.46083	8.80603	12.4542	10.7934	10.3637	12.3475	10.1967	12.4181	12.3073	10.7279	11.8888	11.3753
ENSMUSG00000032528	22354	7433	Vipr1	vasoactive intestinal peptide receptor 1	protein_coding	-1.49476	-4.79688	1.61154e-06	0.000193598	-1.02144	-0.234356	0.814709	0.987829	1932	1518	1294	1811	1941	824	1281	1203	1031	1014	1046	797	1233	1054	1166	10.5937	10.5584	10.7103	10.8665	10.6237	9.99246	10.0547	10.316	10.1032	10.0443	10.2066	9.83686	10.1119	10.0646	10.1559
ENSMUSG00000051674	100737	23142	Dcun1d4	DCN1, defective in cullin neddylation 1, domain containing 4 (S. cerevisiae)	protein_coding	-1.76376	-4.60274	4.16968e-06	0.00041437	-1.14424	-0.997154	0.31869	0.987829	1355	890	755	1251	1384	379	671	691	574	667	421	422	631	465	705	10.0894	9.80072	9.94453	10.3393	10.1426	8.90264	9.14461	9.53175	9.27766	9.4532	8.92699	8.94538	9.16845	8.91548	9.4454
ENSMUSG00000002076	74377	11077	Hsf2bp	heat shock transcription factor 2 binding protein	protein_coding	8.92057	4.95602	7.19506e-07	0.000105053	1.68274	1.35045	0.176872	0.987829	11	9	4	4	7	97	62	53	60	5	120	85	115	110	52	4.57507	4.5849	4.27897	4.17144	4.3265	7.08674	6.09048	6.18977	6.33447	4.27829	7.24511	6.8282	6.90201	6.9999	6.07909
ENSMUSG00000117465			Gm49980	predicted gene, 49980	lincRNA	-3.16414	-5.73578	9.70652e-09	3.1227e-06	-1.28463	-0.879803	0.378966	0.987829	532	346	347	492	442	91	236	76	84	177	132	79	39	111	133	8.7782	8.48409	8.85467	9.02461	8.54557	7.0069	7.72068	6.60459	6.7297	7.64005	7.36712	6.73926	5.68825	7.01117	7.19242
ENSMUSG00000040026	20210		Saa3	serum amyloid A 3	protein_coding	7.76993	6.32001	2.61554e-10	1.34177e-07	-1.22583	-0.603653	0.546075	0.987829	128	99	115	75	95	325	1326	339	337	1660	938	613	652	434	463	6.89815	6.8484	7.37133	6.56194	6.5583	8.69011	10.1036	8.54137	8.5393	10.7454	10.052	9.46698	9.21418	8.81989	8.85873
ENSMUSG00000047228	232400	144203	A2ml1	alpha-2-macroglobulin like 1	protein_coding	2.38699	4.69689	2.6415e-06	0.000294785	1.08953	0.5069	0.612225	0.987829	203	265	138	200	270	455	397	361	714	428	449	427	614	614	548	7.48208	8.12171	7.60808	7.79823	7.87877	9.15694	8.41958	8.62773	9.58402	8.83431	9.01646	8.96174	9.13033	9.30297	9.09294
ENSMUSG00000052837	16477	3726	Junb	jun B proto-oncogene	protein_coding	2.85471	5.41125	6.25868e-08	1.43128e-05	1.25729	1.18244	0.23703	0.987829	1834	587	615	1080	1418	1816	3412	3935	2357	2836	4822	3871	3960	2358	2811	10.5196	9.21576	9.65485	10.1305	10.1771	11.1179	11.452	12.0109	11.2822	11.5115	12.3933	12.0932	11.7783	11.2123	11.4115
ENSMUSG00000066677	100033459	3428	Ifi208	interferon activated gene 208	protein_coding	17.6782	4.99262	5.95666e-07	8.7646e-05	1.45314	0.975377	0.329373	0.987829	5	0	0	7	5	31	146	73	31	7	52	87	88	105	62	4.15681	3.23917	3.23917	4.45749	4.16411	5.77812	7.1013	6.55692	5.63213	4.45878	6.23866	6.85665	6.57875	6.94219	6.27419
ENSMUSG00000037287	272589	219899	Tbcel	tubulin folding cofactor E-like	protein_coding	-1.47444	-4.69923	2.61139e-06	0.000293294	-1.03113	-0.337344	0.735858	0.987829	3180	2615	1924	2865	3381	1530	2127	1864	1825	1480	1769	1613	2036	1671	1533	11.3058	11.3355	11.2773	11.5229	11.417	10.873	10.7761	10.9402	10.9163	10.5817	10.9553	10.8389	10.8258	10.7201	10.545
ENSMUSG00000022206	18162	4883	Npr3	natriuretic peptide receptor 3	protein_coding	-2.23752	-5.12601	2.95951e-07	5.07339e-05	1.00698	0.0386373	0.96918	0.999892	151	90	102	82	131	33	53	58	41	48	29	46	67	40	57	7.10379	6.73252	7.21791	6.66804	6.94697	5.84233	5.92221	6.29094	5.91655	6.05835	5.62401	6.11471	6.26366	5.83936	6.18005
ENSMUSG00000028032	23971	9061	Papss1	3'-phosphoadenosine 5'-phosphosulfate synthase 1	protein_coding	2.95521	4.66054	3.15378e-06	0.000336302	1.15304	0.634471	0.525773	0.987829	249	264	181	170	301	698	881	622	792	216	694	547	975	755	797	7.74964	8.11662	7.96724	7.58427	8.02405	9.75781	9.52609	9.384	9.73013	7.90351	9.62626	9.30721	9.77963	9.59324	9.61789
ENSMUSG00000027997	12368	839	Casp6	caspase 6	protein_coding	-2.05258	-5.58915	2.2818e-08	6.0432e-06	1.02811	0.166939	0.867418	0.988197	1233	891	637	810	1160	296	443	574	355	460	302	315	557	463	611	9.95571	9.80231	9.70441	9.72349	9.89253	8.56157	8.56967	9.27149	8.61074	8.93425	8.46912	8.54174	8.99465	8.9095	9.24486
ENSMUSG00000090145	394435	54578	Ugt1a6b	UDP glucuronosyltransferase 1 family, polypeptide A6B	protein_coding	-2.5441	-4.94478	7.62315e-07	0.000108005	1.25701	1.1818	0.237284	0.987829	1266	1079	857	992	1377	318	423	568	523	202	429	539	605	479	544	9.9931	10.0732	10.1241	10.01	10.1355	8.66012	8.50633	9.25679	9.14763	7.81439	8.95312	9.28658	9.10974	8.95666	9.08273
ENSMUSG00000041567	68054	145264	Serpina12	serine (or cysteine) peptidase inhibitor, clade A (alpha-1 antiproteinase, antitrypsin), member 12	protein_coding	16.6366	5.79516	6.82559e-09	2.23978e-06	1.4431	0.782035	0.434194	0.987829	83	37	23	14	49	803	1714	338	315	29	1179	1072	806	790	447	6.38193	5.74192	5.53634	4.91753	5.82446	9.95591	10.4683	8.53732	8.44688	5.54332	10.3767	10.2569	9.51142	9.65707	8.81005
ENSMUSG00000092075			Serpina4-ps1	serine (or cysteine) peptidase inhibitor, clade A, member 4, pseudogene 1	unprocessed_pseudogene	-15.6373	-4.8981	9.67662e-07	0.000131194	-1.47578	-0.60898	0.542538	0.987829	62	218	10	35	31	3	9	8	1	1	1	0	4	5	5	6.05601	7.86024	4.83624	5.72569	5.38	4.12115	4.4732	4.55042	3.71775	3.71187	3.7318	3.23917	4.10795	4.26623	4.24832
ENSMUSG00000053461	78772	79802	Hhipl2	hedgehog interacting protein-like 2	protein_coding	2.67402	4.995	5.88355e-07	8.72466e-05	1.00295	0.0160406	0.987202	0.999892	34	23	20	31	27	44	56	70	82	84	51	80	84	66	62	5.44989	5.29176	5.40553	5.60555	5.257	6.15016	5.98061	6.50759	6.70067	6.69964	6.21692	6.75448	6.52392	6.38718	6.27419
ENSMUSG00000079563	57757	114770	Pglyrp2	peptidoglycan recognition protein 2	protein_coding	1.76047	4.62106	3.81789e-06	0.000389609	1.08527	0.592032	0.553829	0.987829	3895	3302	2178	2919	4027	5126	5042	4284	5044	6819	5557	6051	6569	6143	4777	11.5964	11.6698	11.4549	11.5497	11.6677	12.6071	12.0123	12.133	12.374	12.7718	12.5973	12.7354	12.5054	12.5866	12.1724
ENSMUSG00000025479	13106	1571	Cyp2e1	cytochrome P450, family 2, subfamily e, polypeptide 1	protein_coding	-2.83223	-4.74332	2.10241e-06	0.000244822	-1.07232	-0.284634	0.775924	0.987829	242770	164955	128994	207470	211485	60058	42222	93946	76268	32667	56676	33043	75058	50311	84456	17.5496	17.3042	17.3335	17.692	17.3742	16.1535	15.0724	16.582	16.2876	15.0289	15.9437	15.1813	16.0153	15.6165	16.3108
ENSMUSG00000039202	54608	11057	Abhd2	abhydrolase domain containing 2	protein_coding	1.62975	3.82479	0.000130882	0.00543604	1.16924	1.48317	0.138029	0.987829	6533	3922	2511	3535	5403	5727	7361	5272	7851	6139	6840	7936	7688	7607	8030	12.339	11.9168	11.6589	11.8243	12.0896	12.7666	12.5561	12.4312	13.0105	12.6206	12.8961	13.1257	12.7316	12.8941	12.9193
ENSMUSG00000026542	20219	325	Apcs	serum amyloid P-component	protein_coding	3.42998	5.50048	3.78762e-08	8.92331e-06	-1.03502	-0.141647	0.887359	0.993623	4320	4066	2642	2543	5030	8869	9449	5760	15888	18425	13653	11985	8013	11427	11430	11.7449	11.9686	11.7318	11.3521	11.9869	13.3962	12.9154	12.5585	14.0258	14.2033	13.8915	13.7194	12.7912	13.48	13.4276
ENSMUSG00000117239			Gpr31c	G protein-coupled receptor 31, D17Leh66c region	transcribed_processed_pseudogene	56.609	4.94529	7.60294e-07	0.000108005	1.9742	1.45848	0.144709	0.987829	0	0	0	0	0	3	22	14	6	7	18	11	57	4	13	3.23917	3.23917	3.23917	3.23917	3.23917	4.12115	5.09687	4.93482	4.38637	4.45878	5.18784	4.81103	6.08444	4.16153	4.81954
ENSMUSG00000079465	12828	1285	Col4a3	collagen, type IV, alpha 3	protein_coding	11.4845	4.77332	1.81218e-06	0.000214981	3.8032	2.41812	0.015601	0.987829	10	10	2	6	4	51	233	7	56	23	386	403	291	145	16	4.51674	4.65249	3.9822	4.37163	4.06921	6.31561	7.70382	4.47066	6.2563	5.3288	8.80674	8.88147	8.10479	7.34942	4.97484
ENSMUSG00000049723	17381	4321	Mmp12	matrix metallopeptidase 12	protein_coding	12.9759	7.42643	1.11565e-13	1.17646e-10	1.07493	0.175104	0.860998	0.987829	8	5	15	14	12	78	66	174	102	253	304	46	270	56	73	4.3889	4.2577	5.15311	4.91753	4.64095	6.81687	6.15918	7.64458	6.96733	8.11547	8.47815	6.11471	8.00415	6.2011	6.46143
ENSMUSG00000028600	242608	127435	Podn	podocan	protein_coding	1.74678	4.4622	8.11215e-06	0.000687396	1.18641	1.2087	0.226778	0.987829	138	113	75	112	148	169	275	166	203	144	248	202	312	186	189	6.99122	7.01178	6.83443	7.04996	7.09916	7.80449	7.92364	7.58292	7.85408	7.37182	8.20108	7.93984	8.19886	7.67324	7.64614
ENSMUSG00000032511	20271	6331	Scn5a	sodium channel, voltage-gated, type V, alpha	protein_coding	163.832	6.18719	6.12459e-10	2.76788e-07	1.60115	0.758595	0.448095	0.987829	1	1	0	0	0	113	36	7	24	122	267	142	12	39	15	3.65506	3.7022	3.23917	3.23917	3.23917	7.28011	5.5336	4.47066	5.38977	7.16031	8.30118	7.47552	4.70315	5.81326	4.9253
ENSMUSG00000025795	192678	283349	Rassf3	Ras association (RalGDS/AF-6) domain family member 3	protein_coding	-1.52003	-5.39338	6.91455e-08	1.5261e-05	-1.0613	-0.546478	0.584737	0.987829	2258	1582	1144	1578	1897	986	1261	974	952	976	769	704	1200	1048	1242	10.8162	10.6173	10.5347	10.67	10.591	10.247	10.0324	10.0164	9.99025	9.99018	9.77098	9.66175	10.0734	10.0565	10.2456
ENSMUSG00000076609			Igkc	immunoglobulin kappa constant	IG_C_gene	11.6334	6.54466	5.96321e-11	3.53712e-08	-1.16502	-0.365339	0.714859	0.987829	370	215	369	348	300	1968	13283	1555	1850	1446	870	4982	4846	2625	2306	8.28054	7.84182	8.93991	8.54607	8.01959	11.2329	13.4057	10.6815	10.9358	10.5486	9.94543	12.4558	12.0681	11.3659	11.128
ENSMUSG00000038418	13653	1958	Egr1	early growth response 1	protein_coding	3.10221	4.05825	4.94409e-05	0.00267361	1.98639	2.41437	0.0157625	0.987829	2313	767	519	744	1948	3284	3544	4624	4089	1297	11708	4408	8714	4743	4221	10.8505	9.59098	9.41616	9.60369	10.6289	11.9671	11.5064	12.2427	12.0724	10.3938	13.6701	12.2799	12.9119	12.2147	11.9946
ENSMUSG00000001911	18032	4784	Nfix	nuclear factor I/X	protein_coding	-1.62438	-4.66869	3.03132e-06	0.00032507	1.08304	0.702677	0.482257	0.987829	4062	3676	2579	3371	4361	1946	1859	2108	2189	2119	2197	1997	2580	1992	2595	11.6566	11.8238	11.6972	11.7561	11.782	11.2169	10.584	11.1161	11.1764	11.0942	11.2652	11.1442	11.1643	10.971	11.2969
ENSMUSG00000042834	27528	9315	Nrep	neuronal regeneration related protein	protein_coding	-4.50926	-4.57916	4.66854e-06	0.000447543	1.05918	0.211551	0.832458	0.987829	538	415	137	904	474	117	142	127	91	27	109	61	157	114	106	8.7937	8.73402	7.59856	9.87857	8.6416	7.32463	7.06643	7.23731	6.82688	5.47563	7.12332	6.43312	7.29301	7.04445	6.90867
ENSMUSG00000021365	18003	4739	Nedd9	neural precursor cell expressed, developmentally down-regulated gene 9	protein_coding	3.00362	5.10363	3.33204e-07	5.54784e-05	-1.06152	-0.268948	0.78797	0.987829	198	194	121	167	174	688	762	320	303	329	545	417	446	481	372	7.44975	7.70581	7.43696	7.56101	7.30448	9.73745	9.32242	8.46238	8.39385	8.47222	9.28685	8.92884	8.68698	8.96245	8.55699
ENSMUSG00000109089			4833411C07Rik	RIKEN cDNA 4833411C07 gene	processed_transcript	2.78051	5.09605	3.46808e-07	5.69492e-05	-1.15803	-0.802121	0.422483	0.987829	75	56	60	98	70	131	171	179	163	303	155	143	219	188	130	6.26655	6.18177	6.56618	6.88437	6.20754	7.47038	7.30181	7.68181	7.56485	8.35985	7.57542	7.48463	7.72567	7.68731	7.16353
ENSMUSG00000034634	17068	8581	Ly6d	lymphocyte antigen 6 complex, locus D	protein_coding	8.37966	6.15353	7.57765e-10	3.2689e-07	-1.65028	-1.35304	0.176042	0.987829	43	33	21	23	30	51	470	162	105	449	167	123	268	77	89	5.67573	5.62807	5.45059	5.3268	5.35033	6.31561	8.651	7.55107	7.00335	8.90067	7.67317	7.2905	7.99418	6.56692	6.69586
ENSMUSG00000018339	14778	2878	Gpx3	glutathione peroxidase 3	protein_coding	7.88362	6.16692	6.96334e-10	3.07375e-07	-1.40918	-0.915647	0.359852	0.987829	230	156	164	172	171	1605	670	523	621	3033	1588	992	908	629	568	7.6451	7.42125	7.83576	7.59957	7.28224	10.9413	9.14253	9.14148	9.38793	11.6078	10.8011	10.1468	9.67918	9.33678	9.14292
ENSMUSG00000001891	216558	7360	Ugp2	UDP-glucose pyrophosphorylase 2	protein_coding	-2.05115	-4.75953	1.94044e-06	0.000227786	1.08717	0.56372	0.572945	0.987829	15578	9621	8516	14053	11340	4523	4805	7171	5515	4644	4420	4829	6567	6354	7723	13.5896	13.2072	13.4149	13.8098	13.1559	12.4271	11.9431	12.8738	12.5024	12.2194	12.2681	12.411	12.5049	12.6351	12.8632
ENSMUSG00000052131	11997		Akr1b7	aldo-keto reductase family 1, member B7	protein_coding	3.21192	4.65653	3.21584e-06	0.000341005	1.37205	1.29798	0.194294	0.987829	178	88	46	61	79	229	445	113	321	227	430	306	467	421	178	7.3126	6.70543	6.2595	6.32233	6.34411	8.21169	8.57586	7.08964	8.47268	7.96985	8.95636	8.50201	8.75045	8.77784	7.56762
ENSMUSG00000009092	70377	91319	Derl3	Der1-like domain family, member 3	protein_coding	20.6592	6.49467	8.32173e-11	4.64573e-08	-1.64885	-1.13752	0.255323	0.987829	43	13	2	14	19	289	148	42	502	596	241	60	269	338	100	5.67573	4.83345	3.9822	4.91753	4.96794	8.52874	7.11841	5.93733	9.09048	9.29538	8.16238	6.414	7.99917	8.47585	6.83714
ENSMUSG00000036744	66786	338755	Olfr701	olfactory receptor 701	protein_coding	61.7389	4.47039	7.80781e-06	0.000664574	1.41199	0.694811	0.487174	0.987829	0	0	0	0	2	30	44	30	17	0	60	22	14	34	35	3.23917	3.23917	3.23917	3.23917	3.83009	5.74484	5.7304	5.59581	5.09157	3.23917	6.40145	5.37364	4.81036	5.67465	5.66707
ENSMUSG00000026442	269116	23114	Nfasc	neurofascin	protein_coding	7.25126	5.68764	1.2881e-08	3.94346e-06	1.23092	0.567633	0.570284	0.987829	7	11	4	8	14	93	23	42	62	59	135	81	32	58	45	4.31802	4.71611	4.27897	4.5365	4.74433	7.03401	5.13354	5.93733	6.37198	6.28704	7.39607	6.76953	5.49636	6.24035	5.92411
ENSMUSG00000028487	242509	54796	Bnc2	basonuclin 2	protein_coding	7.02464	4.32725	1.50982e-05	0.00110648	1.07524	0.260598	0.794403	0.987829	1	2	2	1	4	16	15	13	14	7	11	12	11	18	19	3.65506	3.89124	3.9822	3.71135	4.06921	5.16229	4.80354	4.8791	4.93818	4.45878	4.80326	4.87439	4.6454	5.09801	5.11234
ENSMUSG00000110537			Gm4316	predicted gene 4316	lincRNA	-31.8543	-4.48008	7.46146e-06	0.000646694	4.43693	1.31101	0.189856	0.987829	22	17	3	9	23	0	2	0	0	0	1	2	0	3	3	5.07107	5.03773	4.14436	4.60989	5.12085	3.23917	3.83456	3.23917	3.23917	3.23917	3.7318	3.93626	3.23917	4.04126	4.02706
ENSMUSG00000056999	15925	3416	Ide	insulin degrading enzyme	protein_coding	1.82354	4.2493	2.14442e-05	0.00139395	1.00061	0.00444485	0.996454	0.999892	2418	1634	1268	1928	2091	2929	3343	3607	3743	2041	3051	3014	3236	3249	3345	10.9139	10.6634	10.6814	10.9559	10.7299	11.8029	11.4228	11.886	11.9454	11.0405	11.7359	11.734	11.4887	11.6716	11.6608
ENSMUSG00000025648	270198	5210	Pfkfb4	6-phosphofructo-2-kinase/fructose-2,6-biphosphatase 4	protein_coding	4.18489	4.44882	8.63425e-06	0.000715662	3.69324	2.66653	0.0076638	0.987829	55	39	27	25	60	95	484	111	90	74	1039	1141	212	238	81	5.92785	5.79544	5.69287	5.40223	6.03826	7.06062	8.69143	7.06724	6.81339	6.54874	10.1971	10.3456	7.68286	8.00062	6.5835
ENSMUSG00000052539	99470	260425	Magi3	membrane associated guanylate kinase, WW and PDZ domain containing 3	protein_coding	-1.50532	-4.03556	5.44711e-05	0.00286404	1.0129	0.121665	0.903164	0.997002	1075	743	632	744	972	342	698	602	477	490	513	469	634	479	544	9.76186	9.54624	9.69329	9.60369	9.64291	8.76046	9.19969	9.33818	9.01935	9.02205	9.20223	9.09228	9.17507	8.95666	9.08273
ENSMUSG00000067276	12338	827	Capn6	calpain 6	protein_coding	2.92413	5.93702	2.90258e-09	1.00171e-06	-1.29096	-1.48744	0.136898	0.987829	40	37	18	22	64	77	125	95	92	96	64	40	128	80	73	5.60461	5.74192	5.31043	5.28737	6.10846	6.80115	6.90797	6.87415	6.84023	6.8618	6.47628	5.96374	7.03484	6.61221	6.46143
ENSMUSG00000054619	70152	25840	Mettl7a1	methyltransferase like 7A1	protein_coding	-2.16471	-5.04347	4.57154e-07	7.05467e-05	1.24604	1.29833	0.194175	0.987829	12371	9192	7504	9617	10980	3813	4821	5559	4676	2460	3935	4254	7928	5355	5943	13.2576	13.1415	13.2327	13.2634	13.1095	12.1817	11.9479	12.5075	12.2651	11.3077	12.1011	12.2288	12.7758	12.3892	12.4863
ENSMUSG00000059908	17836		Mug1	murinoglobulin 1	protein_coding	-2.41123	-3.56682	0.000361336	0.0106704	-1.60903	-1.78922	0.0735795	0.987829	35274	29762	25422	48566	30922	5689	11243	24960	12827	12362	5226	5740	8129	9496	14183	14.7675	14.8345	14.991	15.5975	14.6013	12.757	13.1656	14.6705	13.7174	13.6283	12.509	12.6595	12.8119	13.2134	13.7384
ENSMUSG00000019139	71780	51477	Isyna1	myo-inositol 1-phosphate synthase A1	protein_coding	6.16604	6.23359	4.55866e-10	2.11044e-07	-1.00804	-0.0218955	0.982531	0.999892	213	133	135	168	238	600	1012	280	1169	2045	912	2029	574	734	639	7.54464	7.21685	7.57932	7.56881	7.71163	9.54462	9.72135	8.28043	10.2816	11.0433	10.0122	11.1669	9.03647	9.55354	9.30757
ENSMUSG00000108435			Gm45051	predicted gene 45051	antisense	-2.33556	-4.23165	2.3198e-05	0.00148757	-1.44404	-1.35763	0.17458	0.987829	99	61	55	90	134	36	26	37	27	44	15	15	35	16	43	6.58769	6.27757	6.46415	6.78032	6.97503	5.93332	5.23752	5.80528	5.49911	5.96488	5.03766	5.04636	5.58199	5.00346	5.87643
ENSMUSG00000105987			AI506816	expressed sequence AI506816	processed_transcript	3.83466	5.54214	2.98801e-08	7.55573e-06	-1.50618	-1.64408	0.10016	0.987829	144	75	72	82	71	229	560	169	187	496	260	211	248	211	127	7.04428	6.51549	6.78468	6.66804	6.22339	8.21169	8.89306	7.60635	7.74527	9.03899	8.26511	7.99816	7.89057	7.83995	7.13405
ENSMUSG00000040618	74551	5106	Pck2	phosphoenolpyruvate carboxykinase 2 (mitochondrial)	protein_coding	2.10552	4.29658	1.73456e-05	0.0012149	1.02063	0.125034	0.900497	0.996862	147	112	119	139	139	168	512	221	205	255	230	226	360	295	249	7.07009	7.00071	7.41541	7.32355	7.02061	7.79662	8.76903	7.96149	7.86712	8.12608	8.09937	8.0904	8.39326	8.29035	8.01209
ENSMUSG00000029272	20860	6783	Sult1e1	sulfotransferase family 1E, member 1	protein_coding	129.822	8.90618	5.28214e-19	1.43229e-15	-1.42762	-0.467691	0.640006	0.987829	20	14	13	12	6	196	1604	256	376	5892	1899	2126	1153	72	258	4.99513	4.88791	5.0361	4.80427	4.24909	8.00208	10.374	8.15909	8.68985	12.5616	11.0566	11.2337	10.0168	6.48805	8.05976
ENSMUSG00000031775	67801	51090	Pllp	plasma membrane proteolipid	protein_coding	-2.00299	-5.28518	1.25584e-07	2.56314e-05	-1.06303	-0.325239	0.745001	0.987829	426	395	265	391	474	169	145	187	199	194	109	123	227	155	267	8.47262	8.66593	8.48341	8.7063	8.6416	7.80449	7.09266	7.73945	7.82764	7.76087	7.12332	7.2905	7.77308	7.4354	8.1059
ENSMUSG00000063730	15493	3283	Hsd3b2	hydroxy-delta-5-steroid dehydrogenase, 3 beta- and steroid delta-isomerase 2	protein_coding	-5.68123	-4.12267	3.7451e-05	0.00212227	-1.1489	-0.310251	0.75637	0.987829	500	642	498	732	766	142	119	151	99	3	71	57	146	62	136	8.69258	9.3411	9.35823	9.5808	9.30831	7.57534	6.84756	7.45965	6.93038	4.05083	6.59838	6.35503	7.20048	6.31569	7.22073
ENSMUSG00000024087	13078	1545	Cyp1b1	cytochrome P450, family 1, subfamily b, polypeptide 1	protein_coding	7.61118	5.28832	1.23446e-07	2.54689e-05	-1.48319	-1.19177	0.233352	0.987829	23	4	16	11	16	32	152	63	48	223	54	69	114	51	58	5.10734	4.15381	5.20775	4.74317	4.839	5.8106	7.15204	6.3853	6.08548	7.94608	6.28117	6.57741	6.89126	6.09786	6.19939
ENSMUSG00000040813	21767	51368	Tex264	testis expressed gene 264	protein_coding	-1.48099	-5.00751	5.51391e-07	8.3063e-05	1.03268	0.31485	0.752875	0.987829	2483	2010	1588	1972	2718	1065	1434	1409	1375	1477	1171	1145	1899	1297	1637	10.9518	10.959	11.0027	10.9882	11.1045	10.3566	10.2147	10.541	10.5124	10.5788	10.367	10.3506	10.7264	10.3592	10.6386
ENSMUSG00000030364	94071		Clec2h	C-type lectin domain family 2, member h	protein_coding	-8.75543	-4.18269	2.88081e-05	0.00174142	-2.11261	-1.00211	0.31629	0.987829	50	26	5	74	36	2	5	10	3	0	0	1	6	1	2	5.8284	5.402	4.3958	6.54611	5.51903	3.96295	4.17098	4.69378	4.06076	3.23917	3.23917	3.73446	4.29559	3.70621	3.8851
ENSMUSG00000061740	56448		Cyp2d22	cytochrome P450, family 2, subfamily d, polypeptide 22	protein_coding	-2.00771	-4.17581	2.96928e-05	0.00178354	1.00219	0.0125509	0.989986	0.999892	10568	10820	8553	9845	12054	4412	3400	6550	5362	4132	4064	3739	5792	5113	6249	13.0309	13.3763	13.4211	13.2972	13.2439	12.3914	11.447	12.7434	12.4619	12.0516	12.1475	12.0434	12.3244	12.3227	12.5585
ENSMUSG00000019590	13056	1534	Cyb561	cytochrome b-561	protein_coding	3.63416	4.8839	1.04007e-06	0.000140011	1.03008	0.104837	0.916505	0.999892	264	159	160	170	226	395	462	295	909	1227	638	911	529	664	651	7.82712	7.44589	7.803	7.58427	7.64357	8.96003	8.62738	8.35138	9.92482	10.3149	9.50787	10.026	8.92302	9.41271	9.33363
ENSMUSG00000001025	20200	6277	S100a6	S100 calcium binding protein A6 (calcyclin)	protein_coding	4.48081	5.2379	1.62412e-07	3.17809e-05	-1.32603	-0.975642	0.329242	0.987829	54	40	34	27	48	61	329	125	87	289	118	121	215	104	96	5.90853	5.82143	5.92956	5.47354	5.80327	6.52253	8.1644	7.21713	6.77216	8.2955	7.22372	7.26956	7.70137	6.93036	6.78738
ENSMUSG00000079620	140474		Muc4	mucin 4	protein_coding	13.5743	4.26588	1.99118e-05	0.001345	1.53906	1.07384	0.282894	0.987829	2	3	0	1	0	10	21	3	16	27	34	35	9	17	18	3.82533	4.0345	3.23917	3.71135	3.23917	4.79772	5.05908	4.059	5.04256	5.47563	5.78304	5.82392	4.51967	5.05165	5.0682
ENSMUSG00000009350	17523	4353	Mpo	myeloperoxidase	protein_coding	88.5235	6.5895	4.41306e-11	2.70208e-08	-1.42444	-0.560774	0.574952	0.987829	1	1	3	1	2	16	681	44	31	45	17	245	50	123	31	3.65506	3.7022	4.14436	3.71135	3.83009	5.16229	9.16526	5.98678	5.63213	5.98885	5.13976	8.19933	5.94362	7.13988	5.54881
ENSMUSG00000037905	76809	140707	Bri3bp	Bri3 binding protein	protein_coding	-1.59439	-4.41736	9.99152e-06	0.000796845	1.09949	0.941031	0.346689	0.987829	980	846	525	643	1023	399	546	471	529	379	420	414	645	551	573	9.63138	9.72915	9.43229	9.39863	9.71501	8.97403	8.85798	8.99562	9.16355	8.66643	8.92369	8.91882	9.19909	9.15163	9.15515
ENSMUSG00000035765	69190	54808	Dym	dymeclin	protein_coding	-1.28106	-3.48458	0.000492906	0.0129805	-1.07461	-0.896329	0.370077	0.987829	953	775	528	705	909	522	664	520	547	549	478	428	613	515	615	9.59203	9.60559	9.44029	9.52792	9.54857	9.34908	9.12998	9.13345	9.21028	9.18053	9.10361	8.96499	9.12806	9.05744	9.25399
ENSMUSG00000031996	11804	334	Aplp2	amyloid beta (A4) precursor-like protein 2	protein_coding	-1.51331	-4.31812	1.57365e-05	0.00112715	1.08212	0.763145	0.445377	0.987829	14565	11764	9243	11561	15709	6003	9190	9645	7304	6639	6880	8132	9170	8637	9514	13.4928	13.4968	13.5329	13.5286	13.6253	12.8343	12.8754	13.3004	12.9065	12.7333	12.9045	13.1609	12.9853	13.0769	13.1634
ENSMUSG00000073643	69368	57590	Wdfy1	WD repeat and FYVE domain containing 1	protein_coding	-2.2533	-3.49735	0.000469906	0.0125271	-1.2626	-0.973171	0.330468	0.987829	903	712	593	858	812	179	398	282	160	629	236	238	280	300	247	9.51621	9.48632	9.60354	9.80476	9.39005	7.88087	8.42301	8.29009	7.54062	9.37089	8.13408	8.16015	8.05295	8.31319	8.00128
ENSMUSG00000040809	12655		Chil3	chitinase-like 3	protein_coding	25.491	6.0541	1.41206e-09	5.05703e-07	-1.42404	-0.669712	0.503041	0.987829	14	6	13	12	5	30	603	55	47	615	100	309	111	256	86	4.73305	4.35054	5.0361	4.80427	4.16411	5.74484	8.99578	6.23112	6.06258	9.33934	7.01533	8.51538	6.85852	8.09857	6.65476
ENSMUSG00000030545	18631	8800	Pex11a	peroxisomal biogenesis factor 11 alpha	protein_coding	-1.67268	-4.58888	4.45631e-06	0.000432651	1.05888	0.497939	0.618527	0.987829	2363	1590	1547	1796	1793	944	1101	1156	1038	846	883	1066	1427	911	1223	10.8811	10.6245	10.9653	10.8546	10.5107	10.1852	9.84037	10.2594	10.1128	9.78802	9.96642	10.2489	10.3194	9.85823	10.2237
ENSMUSG00000052477	620078		C130026I21Rik	RIKEN cDNA C130026I21 gene	protein_coding	19.1242	5.58764	2.30175e-08	6.0432e-06	-2.11215	-1.50455	0.132439	0.987829	13	9	4	8	8	34	623	128	19	40	65	49	116	74	51	4.68289	4.5849	4.27897	4.5365	4.39788	5.87334	9.04117	7.2473	5.18415	5.8646	6.49438	6.18446	6.91268	6.52012	6.05798
ENSMUSG00000072214	18951	5413	Septin5	septin 5	protein_coding	4.05453	4.51869	6.22239e-06	0.00055975	1.10968	0.477002	0.63336	0.987829	24	8	6	6	4	28	48	30	44	29	61	25	38	39	34	5.14259	4.51269	4.4999	4.37163	4.06921	5.67572	5.81899	5.59581	5.9915	5.54332	6.42053	5.49187	5.66246	5.81326	5.63847
ENSMUSG00000038121	108654	125228	Fam210a	family with sequence similarity 210, member A	protein_coding	-1.79862	-4.22123	2.42977e-05	0.00153731	-1.03727	-0.233163	0.815635	0.987829	2609	1845	1602	1818	2657	1077	1134	1179	1280	706	946	815	1206	908	1450	11.0226	10.8367	11.0153	10.872	11.0721	10.3725	9.88212	10.2874	10.4105	9.53306	10.064	9.86843	10.0805	9.85356	10.4657
ENSMUSG00000025194	12780	1244	Abcc2	ATP-binding cassette, sub-family C (CFTR/MRP), member 2	protein_coding	-1.54248	-3.38089	0.000722527	0.0169941	-1.11887	-0.890022	0.373454	0.987829	13937	11249	9209	13958	14502	5253	7135	9218	7372	9097	6393	6016	8463	6621	7209	13.4293	13.4323	13.5276	13.8	13.5101	12.6423	12.5113	13.2352	12.9199	13.1866	12.7989	12.7271	12.8698	12.6944	12.7641
ENSMUSG00000027765	18441	5028	P2ry1	purinergic receptor P2Y, G-protein coupled 1	protein_coding	-2.48592	-3.46548	0.000529283	0.0137621	-1.32852	-1.08465	0.278076	0.987829	237	348	206	350	333	121	100	197	89	44	65	67	111	83	107	7.6845	8.49198	8.14108	8.55393	8.16005	7.36781	6.63731	7.80839	6.79978	5.96488	6.49438	6.5427	6.85852	6.6561	6.92025
ENSMUSG00000018796	14081	2180	Acsl1	acyl-CoA synthetase long-chain family member 1	protein_coding	-2.10831	-3.80931	0.000139355	0.00566401	-1.13742	-0.612429	0.540254	0.987829	44109	30581	22589	30844	37266	10297	9954	24284	15176	11704	9721	10393	13725	13743	17509	15.0897	14.8736	14.8207	14.9429	14.8703	13.6112	12.9903	14.631	13.9597	13.5495	13.4022	13.5141	13.566	13.7458	14.042
ENSMUSG00000070427	16068	10068	Il18bp	interleukin 18 binding protein	protein_coding	1.61754	2.74495	0.00605204	0.0611481	1.56288	2.31347	0.0206966	0.987829	594	385	363	422	615	556	1361	655	702	408	937	1328	1355	1190	785	8.93087	8.63064	8.91716	8.81168	9.0019	9.43759	10.1406	9.45655	9.56016	8.76813	10.0505	10.5616	10.2458	10.2368	9.59653
ENSMUSG00000022769	64136	23753	Sdf2l1	stromal cell-derived factor 2-like 1	protein_coding	3.85996	5.18195	2.19573e-07	4.15698e-05	-1.07819	-0.27215	0.785507	0.987829	1144	538	375	547	899	3925	2026	1086	2769	1865	3415	1494	2121	1748	2465	9.84973	9.0941	8.96231	9.17231	9.53301	12.2233	10.7067	10.1707	11.513	10.9117	11.8976	10.7295	10.8842	10.7844	11.2234
ENSMUSG00000022057	58860	27299	Adamdec1	ADAM-like, decysin 1	protein_coding	1.875	4.26278	2.01902e-05	0.0013494	1.72739	2.34236	0.019162	0.987829	88	77	53	78	139	103	200	152	129	176	87	308	410	308	220	6.44952	6.54642	6.42118	6.60839	7.02061	7.16235	7.5039	7.46821	7.26284	7.63262	6.84333	8.51094	8.57122	8.34899	7.84678
ENSMUSG00000097121			D130020L05Rik	RIKEN cDNA D130020L05 gene	antisense	-1.97778	-4.25539	2.08689e-05	0.00137135	-1.02129	-0.116421	0.907319	0.998348	329	318	284	332	427	121	140	237	137	165	108	136	174	171	217	8.12164	8.36885	8.57833	8.48159	8.49826	7.36781	7.04868	8.0552	7.33983	7.54821	7.11172	7.41963	7.42519	7.56306	7.82854
ENSMUSG00000020423	12227	7832	Btg2	BTG anti-proliferation factor 2	protein_coding	6.24796	5.65452	1.5628e-08	4.5636e-06	-1.42488	-0.990853	0.321757	0.987829	477	602	343	366	848	1038	2934	2427	1387	7650	2974	2914	1830	1140	1674	8.62774	9.25104	8.83861	8.61532	9.45093	10.3201	11.2359	11.3178	10.5248	12.9372	11.6992	11.6855	10.6736	10.1759	10.6704
ENSMUSG00000006587	30927	333929	Snai3	snail family zinc finger 3	protein_coding	3.78191	3.22842	0.00124477	0.0238616	2.12119	2.10334	0.0354359	0.987829	10	13	2	7	10	60	16	18	28	14	74	68	34	81	45	4.51674	4.83345	3.9822	4.45749	4.52661	6.50315	4.85015	5.13505	5.53363	4.91922	6.64764	6.56016	5.55406	6.62699	5.92411
ENSMUSG00000003617	12870	1356	Cp	ceruloplasmin	protein_coding	2.56983	5.12511	2.97362e-07	5.07339e-05	1.07952	0.330301	0.741173	0.987829	41117	29287	25924	30526	35098	96798	74768	40005	77169	93131	108066	97587	68173	85953	55434	14.9885	14.8113	15.0192	14.9279	14.7839	16.842	15.8965	15.3507	16.3046	16.5398	16.8746	16.7431	15.8766	16.389	15.7036
ENSMUSG00000032363	108153	11173	Adamts7	a disintegrin-like and metallopeptidase (reprolysin type) with thrombospondin type 1 motif, 7	protein_coding	-3.58188	-4.26834	1.96931e-05	0.00133977	-1.57818	-1.18311	0.236765	0.987829	402	525	358	415	808	34	101	193	89	239	44	34	89	60	204	8.39342	9.06003	8.89792	8.78855	9.38312	5.87334	6.64919	7.78121	6.79978	8.03889	6.05439	5.79416	6.59213	6.27852	7.74672
ENSMUSG00000008540	56615	4257	Mgst1	microsomal glutathione S-transferase 1	protein_coding	-1.74418	-3.97194	7.12906e-05	0.00343443	-1.01505	-0.100117	0.920251	0.999892	67196	58264	47104	53228	64374	26618	24220	38153	36163	28643	26018	24796	41458	29535	35796	15.6968	15.8031	15.8804	15.7297	15.6585	14.98	14.2712	15.2824	15.2115	14.8393	14.821	14.7673	15.1593	14.8485	15.0729
ENSMUSG00000041482	667742	63895	Piezo2	piezo-type mechanosensitive ion channel component 2	protein_coding	-1.83989	-3.44951	0.000561613	0.0141794	-1.32796	-1.34838	0.177535	0.987829	61	56	47	61	53	22	30	38	25	28	22	17	24	29	17	6.03842	6.18177	6.28377	6.32233	5.90611	5.44401	5.36414	5.83273	5.42723	5.50991	5.36379	5.14884	5.23622	5.52011	5.02241
ENSMUSG00000020125	50701	1991	Elane	elastase, neutrophil expressed	protein_coding	33.9622	5.30273	1.14084e-07	2.40604e-05	-1.02565	-0.0477378	0.961925	0.999892	0	2	2	1	3	27	230	11	17	13	38	91	32	67	18	3.23917	3.89124	3.9822	3.71135	3.96043	5.63979	7.68675	4.75896	5.09157	4.86392	5.89809	6.9119	5.49636	6.4045	5.0682
ENSMUSG00000018211	192201		Wfdc15b	WAP four-disulfide core domain 15B	protein_coding	10.2751	3.40235	0.000668091	0.0160317	1.9905	1.67562	0.0938127	0.987829	2	1	0	2	0	6	18	14	10	1	8	16	43	18	14	3.82533	3.7022	3.23917	3.90402	3.23917	4.46846	4.93815	4.93482	4.69674	3.71187	4.58949	5.09866	5.78674	5.09801	4.87362
ENSMUSG00000026616	12902	1380	Cr2	complement receptor 2	protein_coding	-14.7664	-4.32964	1.49351e-05	0.00110304	10.9326	3.48628	0.000489793	0.987829	20	10	10	14	10	1	0	0	3	0	8	3	15	13	7	4.99513	4.65249	4.83624	4.91753	4.52661	3.75362	3.23917	3.23917	4.06076	3.23917	4.58949	4.08892	4.86042	4.84608	4.42412
ENSMUSG00000004552	13034	1510	Ctse	cathepsin E	protein_coding	23.3023	5.06999	3.97833e-07	6.30466e-05	-6.88009	-3.20843	0.00133463	0.987829	10	15	10	14	5	5	775	64	25	506	32	53	28	29	35	4.51674	4.93996	4.83624	4.91753	4.16411	4.3667	9.34612	6.40343	5.42723	9.06678	5.72166	6.27234	5.37279	5.52011	5.66707
ENSMUSG00000036023	11546	10038	Parp2	poly (ADP-ribose) polymerase family, member 2	protein_coding	1.42102	4.01431	5.96208e-05	0.00302583	-1.01896	-0.215822	0.829126	0.987829	373	301	242	289	327	379	552	358	378	385	389	373	468	425	367	8.29151	8.2941	8.35945	8.29246	8.13551	8.90264	8.87312	8.61625	8.69716	8.68806	8.81745	8.77441	8.75341	8.79091	8.53843
ENSMUSG00000042485	66175	389125	Mustn1	musculoskeletal, embryonic nuclear protein 1	protein_coding	1.57627	2.90276	0.00369894	0.0463736	1.32417	1.85357	0.0638009	0.987829	218	133	143	138	187	271	312	225	242	152	245	327	433	298	320	7.57492	7.21685	7.65476	7.3143	7.39706	8.44073	8.09286	7.9855	8.0892	7.4416	8.18462	8.59306	8.64625	8.3041	8.35117
ENSMUSG00000087684			1200007C13Rik	RIKEN cDNA 1200007C13 gene	lincRNA	7.76459	4.04262	5.2857e-05	0.0028182	1.69652	1.30598	0.191559	0.987829	1	2	2	4	3	6	19	5	25	35	30	57	20	17	23	3.65506	3.89124	3.9822	4.17144	3.96043	4.46846	4.97982	4.28857	5.42723	5.72794	5.65735	6.35503	5.08318	5.05165	5.27483
ENSMUSG00000056708	15939	51278	Ier5	immediate early response 5	protein_coding	1.89257	3.17839	0.00148096	0.026519	1.35686	1.67452	0.0940292	0.987829	317	203	253	177	345	289	964	435	327	389	456	592	846	663	618	8.07161	7.76568	8.42007	7.63712	8.20792	8.52874	9.65283	8.88523	8.49803	8.70231	9.03798	9.41804	9.57955	9.41059	9.2608
ENSMUSG00000054364	11852	388	Rhob	ras homolog family member B	protein_coding	1.91963	4.36401	1.27701e-05	0.000989348	1.25175	1.24042	0.214819	0.987829	974	1140	758	709	1063	1695	2641	1162	1464	1543	2469	2226	2829	1668	1361	9.62273	10.1512	9.95014	9.53588	9.76914	11.0193	11.0853	10.2668	10.6018	10.6412	11.4324	11.2995	11.2961	10.7175	10.3756
ENSMUSG00000031722	15439	3240	Hp	haptoglobin	protein_coding	3.02597	4.59088	4.41385e-06	0.000431852	1.16323	0.542136	0.587725	0.987829	84125	74789	61010	64161	91037	145694	168969	103679	209140	431695	233651	375112	208537	199417	211495	16.0208	16.1633	16.2535	15.9991	16.1584	17.4318	17.0725	16.7242	17.7428	18.7522	17.9869	18.6855	17.4893	17.603	17.635
ENSMUSG00000037172	243780	57189	Dennd11	DENN domain containing 11	protein_coding	-1.51459	-4.31098	1.62533e-05	0.00114686	-1.10419	-0.749575	0.45351	0.987829	394	266	237	299	382	151	207	201	192	218	146	143	174	179	249	8.36602	8.12679	8.33103	8.33871	8.3462	7.65586	7.5487	7.83507	7.78017	7.9158	7.49747	7.48463	7.42519	7.62287	8.01209
ENSMUSG00000038092	15496		Hsd3b5	hydroxy-delta-5-steroid dehydrogenase, 3 beta- and steroid delta-isomerase 5	protein_coding	-5.42078	-3.30278	0.000957307	0.0203251	-2.95269	-1.57522	0.115207	0.987829	16	20	43	18	11	8	4	2	6	0	2	1	1	2	1	4.82712	5.17116	6.18406	5.11618	4.58533	4.64561	4.07541	3.9115	4.38637	3.23917	3.93255	3.73446	3.67845	3.89683	3.6978
ENSMUSG00000025804	12768	1230	Ccr1	chemokine (C-C motif) receptor 1	protein_coding	28.0841	5.63416	1.75915e-08	4.91037e-06	-4.08249	-2.37188	0.0176977	0.987829	10	9	7	5	6	17	951	96	19	77	22	24	53	111	36	4.51674	4.5849	4.59429	4.27718	4.24909	5.21376	9.6337	6.88702	5.18415	6.59572	5.36379	5.45363	6.00574	7.01117	5.69508
ENSMUSG00000026840	23928	10319	Lamc3	laminin gamma 3	protein_coding	1.64026	2.95218	0.00315542	0.0420302	1.57078	2.43923	0.0147186	0.987829	40	46	32	55	65	45	97	82	74	72	97	79	211	91	115	5.60461	5.9678	5.86602	6.20565	6.12547	6.17503	6.60107	6.69537	6.5782	6.51653	6.97744	6.73926	7.67664	6.7669	7.00965
ENSMUSG00000040329	16196	3574	Il7	interleukin 7	protein_coding	3.36342	4.02842	5.61541e-05	0.00292819	1.25562	0.808633	0.418726	0.987829	22	30	15	16	27	67	71	63	119	21	63	60	148	79	97	5.07107	5.53586	5.15311	5.02091	5.257	6.63353	6.24054	6.3853	7.16037	5.24864	6.45794	6.414	7.21776	6.59727	6.79998
ENSMUSG00000032554	22041	7018	Trf	transferrin	protein_coding	1.52213	3.5747	0.000350633	0.0105069	1.18117	1.2463	0.212654	0.987829	760020	613274	432800	483870	749516	877432	911545	669842	996057	784302	832695	1177481	973070	1022105	1065788	19.1959	19.1986	19.0798	18.9136	19.1995	20.022	19.5039	19.4157	19.9944	19.6136	19.8202	20.3358	19.7114	19.9606	19.9681
ENSMUSG00000023033	20273	6334	Scn8a	sodium channel, voltage-gated, type VIII, alpha	protein_coding	4.35116	6.06196	1.34474e-09	5.00479e-07	1.08146	0.248284	0.803915	0.987829	27	27	17	29	20	78	209	64	98	63	206	95	116	57	48	5.24276	5.43676	5.26012	5.54118	5.008	6.81687	7.56124	6.40343	6.91784	6.36172	7.95151	6.96509	6.91268	6.22086	5.99267
ENSMUSG00000032024	71566	79827	Clmp	CXADR-like membrane protein	protein_coding	2.93293	5.26368	1.41198e-07	2.85115e-05	-1.33701	-1.34637	0.178183	0.987829	39	28	31	26	48	74	173	74	58	106	56	49	128	57	74	5.58004	5.47063	5.8331	5.43837	5.80327	6.75291	7.3167	6.57299	6.29593	6.98411	6.32242	6.18446	7.03484	6.22086	6.47728
ENSMUSG00000047139	12484		Cd24a	CD24a antigen	protein_coding	7.8635	4.84761	1.2496e-06	0.000159186	-3.10191	-2.67125	0.00755686	0.987829	81	107	57	70	86	83	2178	381	163	550	129	216	218	188	213	6.35397	6.94404	6.50585	6.48096	6.44185	6.89299	10.8099	8.70198	7.56485	9.18307	7.33758	8.02957	7.71963	7.68731	7.80386
ENSMUSG00000019848	78977	64208	Popdc3	popeye domain containing 3	protein_coding	25.3311	3.45804	0.000544117	0.0139829	2.02229	1.42054	0.155449	0.987829	0	0	1	0	1	22	7	7	10	0	33	14	11	18	21	3.23917	3.23917	3.76744	3.23917	3.65846	5.44401	4.33447	4.47066	4.69674	3.23917	5.7527	4.99172	4.6454	5.09801	5.1962
ENSMUSG00000021268			Meg3	maternally expressed 3	lincRNA	-3.4397	-3.01625	0.0025592	0.0365766	-2.2617	-2.14352	0.0320714	0.987829	184	84	103	356	76	25	13	37	40	105	15	21	19	13	33	7.35514	6.64965	7.23032	8.57726	6.30005	5.5649	4.70416	5.80528	5.89064	6.97234	5.03766	5.33172	5.04179	4.84608	5.60925
ENSMUSG00000025584	18584	5151	Pde8a	phosphodiesterase 8A	protein_coding	-1.5487	-3.99752	6.40086e-05	0.00318884	1.0108	0.0933452	0.925629	0.999892	1750	1097	932	1194	1501	570	1131	818	805	605	679	709	766	828	964	10.4528	10.0967	10.2432	10.273	10.2579	9.47251	9.87837	9.7695	9.75311	9.31637	9.59549	9.67172	9.43991	9.72331	9.88639
ENSMUSG00000041774	69101	150223	Ydjc	YdjC homolog (bacterial)	protein_coding	8.99753	4.29978	1.70966e-05	0.00120189	-1.46548	-1.23097	0.218333	0.987829	2	4	0	4	0	11	39	9	14	16	9	8	11	13	18	3.82533	4.15381	3.23917	4.17144	3.23917	4.86675	5.61082	4.62449	4.93818	5.02268	4.66545	4.59635	4.6454	4.84608	5.0682
ENSMUSG00000044534	59289	1238	Ackr2	atypical chemokine receptor 2	protein_coding	2.73967	4.59711	4.28391e-06	0.000423505	-1.52907	-2.01525	0.0438783	0.987829	75	43	51	59	60	72	214	176	85	214	86	95	130	86	97	6.26655	5.89657	6.37685	6.28451	6.03826	6.71981	7.59213	7.65959	6.74399	7.89111	6.8292	6.96509	7.05423	6.69867	6.79998
ENSMUSG00000032310	13077	1544	Cyp1a2	cytochrome P450, family 1, subfamily a, polypeptide 2	protein_coding	-4.21091	-3.98333	6.7957e-05	0.00332447	1.05707	0.151193	0.879824	0.99154	32623	34000	21951	26615	33048	8091	5163	11434	6572	695	5626	7587	6761	6552	8571	14.6548	15.0264	14.7794	14.7303	14.6971	13.264	12.0463	13.5455	12.7546	9.51098	12.615	13.061	12.5468	12.6793	13.0131
ENSMUSG00000006435	18011	9148	Neurl1a	neuralized E3 ubiquitin protein ligase 1A	protein_coding	5.62016	5.13093	2.88309e-07	5.07339e-05	-2.01869	-2.1922	0.0283653	0.987829	14	9	5	5	14	37	113	18	32	52	30	15	32	31	12	4.73305	4.5849	4.3958	4.27718	4.74433	5.96236	6.78446	5.13505	5.66341	6.14591	5.65735	5.04636	5.49636	5.58409	4.7628
ENSMUSG00000016256	64138	1522	Ctsz	cathepsin Z	protein_coding	1.6367	3.78039	0.000156581	0.00607102	-1.00528	-0.0420544	0.966455	0.999892	9194	6403	5229	5681	8067	11653	12791	7000	10630	10114	9643	9945	11977	10796	10363	12.8304	12.6212	12.7128	12.5059	12.6658	13.7894	13.3513	12.839	13.4468	13.3392	13.3906	13.4507	13.3698	13.3981	13.2865
ENSMUSG00000013629	69719	790	Cad	carbamoyl-phosphate synthetase 2, aspartate transcarbamylase, and dihydroorotase	protein_coding	2.36434	4.87732	1.07538e-06	0.000142739	-1.26299	-1.24206	0.214213	0.987829	478	293	218	358	421	654	982	382	968	879	774	470	594	607	603	8.63062	8.25754	8.21761	8.58495	8.47889	9.66597	9.67891	8.7056	10.0139	9.84208	9.78013	9.09525	9.08417	9.28692	9.22643
ENSMUSG00000112532			Gm36283	predicted gene, 36283	lincRNA	2.27393	2.39466	0.016636	0.109742	2.18459	2.50086	0.0123891	0.987829	13	7	6	13	10	25	38	22	14	6	53	50	38	59	24	4.68289	4.43497	4.4999	4.86227	4.52661	5.5649	5.58557	5.30751	4.93818	4.37284	6.26008	6.20695	5.66246	6.25957	5.3124
ENSMUSG00000029254	56792	26228	Stap1	signal transducing adaptor family member 1	protein_coding	4.4216	4.51467	6.34159e-06	0.000563716	-1.04881	-0.156148	0.875916	0.990501	24	14	20	31	28	80	215	128	61	25	78	87	117	125	64	5.14259	4.88791	5.40553	5.60555	5.28887	6.84781	7.59823	7.2473	6.35335	5.40428	6.71077	6.85665	6.92327	7.16025	6.31014
ENSMUSG00000015224	74519		Cyp2j9	cytochrome P450, family 2, subfamily j, polypeptide 9	protein_coding	-2.00453	-5.08804	3.61778e-07	5.86915e-05	-1.05333	-0.261937	0.79337	0.987829	353	247	221	221	365	88	160	105	174	129	71	108	155	97	202	8.21677	8.0271	8.23612	7.93106	8.28431	6.96524	7.21702	6.99786	7.65037	7.23106	6.59838	7.12541	7.27663	6.84468	7.73371
ENSMUSG00000076672			Ighv3-6	immunoglobulin heavy variable 3-6	IG_V_gene	2.58587	1.74749	0.080552	0.28044	15.359	3.14336	0.00167022	0.987829	2	1	4	6	3	11	16	1	4	9	1	437	121	22	10	3.82533	3.7022	4.27897	4.37163	3.96043	4.86675	4.85015	3.71671	4.18376	4.61132	3.7318	8.99391	6.96486	5.26797	4.63993
ENSMUSG00000027180	57443	26273	Fbxo3	F-box protein 3	protein_coding	-1.5365	-3.53845	0.000402489	0.0112845	-1.03376	-0.276022	0.782531	0.987829	4141	4244	3148	3508	5178	2007	2261	3098	2363	2496	2182	2150	2627	2304	2824	11.6842	12.0301	11.9834	11.8133	12.0285	11.261	10.8633	11.6677	11.2859	11.3285	11.2554	11.2498	11.1901	11.1791	11.4181
ENSMUSG00000023010	110213	7009	Tmbim6	transmembrane BAX inhibitor motif containing 6	protein_coding	-1.50728	-4.83545	1.32847e-06	0.000168104	1.07548	0.700756	0.483455	0.987829	74738	54442	46446	48919	72844	31173	38220	39127	38753	35285	31069	33055	51473	37139	48950	15.8502	15.7053	15.8601	15.608	15.8368	15.2078	14.9288	15.3187	15.3112	15.14	15.0768	15.1818	15.4713	15.1788	15.5242
ENSMUSG00000059873	258154	219487	Olfr1029	olfactory receptor 1029	protein_coding	11.0702	4.34194	1.41227e-05	0.00105954	1.11178	0.247501	0.80452	0.987829	4	2	3	2	1	25	42	41	19	1	25	32	28	13	43	4.06262	3.89124	4.14436	3.90402	3.65846	5.5649	5.68383	5.91192	5.18415	3.71187	5.48164	5.7326	5.37279	4.84608	5.87643
ENSMUSG00000030934	18242	4942	Oat	ornithine aminotransferase	protein_coding	-2.27096	-3.17714	0.00148734	0.0266082	-1.45908	-1.36972	0.170773	0.987829	54618	47931	35483	57680	49274	11992	8822	31065	16077	31757	12443	8582	15466	14640	20421	15.3979	15.5216	15.4719	15.8455	15.273	13.8307	12.8166	14.986	14.0428	14.9881	13.7578	13.2384	13.738	13.8369	14.2637
ENSMUSG00000046159	12671	1131	Chrm3	cholinergic receptor, muscarinic 3, cardiac	protein_coding	2.89591	3.92008	8.85179e-05	0.00408798	1.20503	0.832889	0.404908	0.987829	27	6	14	13	16	23	54	28	43	59	27	46	81	46	53	5.24276	4.35054	5.09599	4.86227	4.839	5.48555	5.94195	5.52943	5.96696	6.28704	5.55473	6.11471	6.48134	5.98633	6.09987
ENSMUSG00000109093			Gm19950	predicted gene, 19950	antisense	-1.81408	-5.35416	8.59571e-08	1.87535e-05	1.23256	1.47237	0.140921	0.987829	488	347	267	381	539	178	205	212	237	190	237	187	298	211	358	8.65911	8.48804	8.4937	8.6706	8.81893	7.87341	7.53604	7.90597	8.06112	7.73334	8.13978	7.83706	8.13683	7.83995	8.50441
ENSMUSG00000005397	18073	4811	Nid1	nidogen 1	protein_coding	3.21029	6.09348	1.10479e-09	4.4617e-07	-1.07886	-0.282742	0.777375	0.987829	726	543	442	501	601	2054	2585	815	1688	1326	1617	905	2664	2128	711	9.21037	9.107	9.1913	9.04984	8.96989	11.2942	11.0547	9.76432	10.8049	10.4253	10.8269	10.0167	11.2101	11.0654	9.4573
ENSMUSG00000079808	102638047	3431		sp110 nuclear body protein-like	protein_coding	54.2254	5.39772	6.74943e-08	1.50719e-05	-2.29676	-1.43443	0.151448	0.987829	2	0	1	0	4	15	303	50	8	14	28	22	73	7	22	3.82533	3.23917	3.76744	3.23917	4.06921	5.10862	8.05349	6.12535	4.55313	4.91922	5.58982	5.37364	6.36111	4.44483	5.23612
ENSMUSG00000003814	12317	811	Calr	calreticulin	protein_coding	2.40066	4.42906	9.46427e-06	0.000767698	-1.0883	-0.404024	0.686195	0.987829	26955	21734	14173	17799	25125	63457	32844	30751	55477	43665	52877	35522	45637	42588	39826	14.3797	14.3813	14.1488	14.1503	14.302	16.2329	14.7103	14.9714	15.8286	15.4473	15.8436	15.2856	15.2978	15.3762	15.2267
ENSMUSG00000030122	69202		Ptms	parathymosin	protein_coding	-1.88052	-4.51616	6.29707e-06	0.000563716	1.31108	1.85613	0.0634353	0.987829	32033	29931	20638	22630	33868	12969	14397	16693	15203	9024	14366	17351	20368	16649	22860	14.6285	14.8426	14.6905	14.4964	14.7325	13.9436	13.5217	14.0907	13.9623	13.175	13.9649	14.2526	14.1347	14.0222	14.4263
ENSMUSG00000043753	242523	63951	Dmrta1	doublesex and mab-3 related transcription factor like family A1	protein_coding	2.76938	3.6306	0.000282761	0.00925361	1.17257	0.782907	0.433682	0.987829	41	35	9	20	56	83	53	110	86	54	88	81	96	107	97	5.62874	5.68619	4.76126	5.20467	5.9643	6.89299	5.92221	7.05591	6.75815	6.18771	6.85732	6.76953	6.68243	6.96555	6.79998
ENSMUSG00000002204	16541	9476	Napsa	napsin A aspartic peptidase	protein_coding	8.8767	5.10967	3.22715e-07	5.42076e-05	-1.73723	-1.3002	0.193533	0.987829	34	20	31	29	30	55	778	357	55	104	179	126	199	82	121	5.44989	5.17116	5.8331	5.54118	5.35033	6.40206	9.35153	8.61241	6.23606	6.96047	7.76469	7.32135	7.59982	6.64162	7.0732
ENSMUSG00000094526	100862072		Gm21451	predicted gene, 21451	unprocessed_pseudogene	18.8475	3.16381	0.0015572		2.08898	1.67518	0.0938999	0.987829	0	0	0	0	0	5	3	3	3	2	10	6	8	3	7	3.23917	3.23917	3.23917	3.23917	3.23917	4.3667	3.96585	4.059	4.06076	3.90475	4.73647	4.42471	4.45055	4.04126	4.42412
ENSMUSG00000004110	12290	777	Cacna1e	calcium channel, voltage-dependent, R type, alpha 1E subunit	protein_coding	30.5337	5.79471	6.84407e-09	2.23978e-06	-3.25198	-1.9686	0.0489995	0.987829	7	3	4	2	5	16	337	258	12	24	95	12	35	20	16	4.31802	4.0345	4.27897	3.90402	4.16411	5.16229	8.19688	8.1696	4.82377	5.36709	6.95161	4.87439	5.58199	5.18586	4.97484
ENSMUSG00000022092	19057	5533	Ppp3cc	protein phosphatase 3, catalytic subunit, gamma isoform	protein_coding	2.21948	4.94401	7.65337e-07	0.000108005	-1.20171	-1.04205	0.29739	0.987829	145	119	71	87	103	167	242	194	163	320	211	191	181	183	135	7.05294	7.07645	6.7677	6.73925	6.65433	7.78871	7.75383	7.78805	7.56485	8.43431	7.98359	7.86519	7.47627	7.65187	7.21136
ENSMUSG00000079190	100041057			nuclear body protein SP140-like	protein_coding	79.963	5.08134	3.74784e-07	6.02863e-05	-2.53715	-1.5783	0.114497	0.987829	1	0	3	0	0	16	289	63	4	8	29	17	50	12	25	3.65506	3.23917	4.14436	3.23917	3.23917	5.16229	7.99003	6.3853	4.18376	4.53786	5.62401	5.14884	5.94362	4.78855	5.34891
ENSMUSG00000003477	21743	11185	Inmt	indolethylamine N-methyltransferase	protein_coding	-4.54014	-3.97787	6.95341e-05	0.00339287	-1.04596	-0.110212	0.912241	0.999892	26721	22270	14719	23834	25641	4197	3470	10663	3836	486	2707	2924	4740	4108	8317	14.3672	14.4164	14.2033	14.5712	14.3313	12.3196	11.4762	13.4449	11.9807	9.01065	11.5643	11.6905	12.0364	12.0083	12.9698
ENSMUSG00000035891	223753	64781	Cerk	ceramide kinase	protein_coding	3.98499	5.02238	5.10344e-07	7.81197e-05	-1.27006	-0.781747	0.434363	0.987829	280	229	177	195	273	632	1960	413	316	1201	807	791	663	722	366	7.9054	7.92583	7.93737	7.76471	7.89349	9.61776	10.6594	8.81337	8.45121	10.2845	9.83911	9.82618	9.23756	9.53035	8.53469
ENSMUSG00000105906			Iglc1	immunoglobulin lambda constant 1	IG_C_gene	5.55717	6.87843	6.05156e-12	4.99412e-09	-1.17833	-0.468318	0.639558	0.987829	18	16	12	16	13	62	132	110	52	45	38	136	100	27	31	4.9141	4.98984	4.97312	5.02091	4.69385	6.54165	6.97537	7.05591	6.17351	5.98885	5.89809	7.41963	6.73156	5.4529	5.54881
ENSMUSG00000022514	16180	3556	Il1rap	interleukin 1 receptor accessory protein	protein_coding	-3.1158	-4.48299	7.36055e-06	0.000640874	-1.01746	-0.0557994	0.955502	0.999892	4097	3986	2772	3725	4340	933	826	2219	1118	485	588	612	1260	1223	2109	11.6689	11.94	11.8008	11.8995	11.7751	10.1686	9.43551	11.1895	10.2182	9.00778	9.39326	9.46469	10.1426	10.2757	11.0002
ENSMUSG00000027530	75497	646486	Fabp12	fatty acid binding protein 12	protein_coding	10.5167	3.59148	0.000328803	0.0101741	4.49035	2.35064	0.0187411	0.987829	4	2	0	4	10	72	72	4	32	2	387	213	71	90	10	4.06262	3.89124	3.23917	4.17144	4.52661	6.71981	6.25626	4.18176	5.66341	3.90475	8.81032	8.01081	6.32937	6.75352	4.63993
ENSMUSG00000097451			Rian	RNA imprinted and accumulated in nucleus	processed_transcript	-4.56613	-3.09814	0.00194741	0.031405	-2.82724	-1.92963	0.0536531	0.987829	59	21	44	142	25	10	1	17	8	24	2	1	6	6	8	6.00254	5.21265	6.20967	7.35096	5.19076	4.79772	3.66166	5.08797	4.55313	5.36709	3.93255	3.73446	4.29559	4.35978	4.50121
ENSMUSG00000029093	81840	57537	Sorcs2	sortilin-related VPS10 domain containing receptor 2	protein_coding	8.99389	5.18475	2.16302e-07	4.1471e-05	-1.4826	-1.00609	0.314373	0.987829	5	3	10	6	10	134	44	38	28	33	70	31	20	44	30	4.15681	4.0345	4.83624	4.37163	4.52661	7.49978	5.7304	5.83273	5.53363	5.66918	6.58157	5.70074	5.08318	5.93906	5.51753
ENSMUSG00000029086	19126	8842	Prom1	prominin 1	protein_coding	2.06961	2.87845	0.00399632	0.0481396	1.69867	2.74955	0.00596771	0.987829	752	539	550	153	678	965	1426	717	1315	766	1850	2201	2152	1457	1084	9.25957	9.09669	9.49764	7.44719	9.13774	10.2165	10.2068	9.58372	10.4489	9.64789	11.0193	11.2834	10.9049	10.5248	10.0525
ENSMUSG00000031357	67043	94056	Syap1	synapse associated protein 1	protein_coding	-1.29355	-3.9372	8.24393e-05	0.00385414	1.02774	0.349536	0.726687	0.987829	2266	1760	1390	1694	2215	1126	1529	1440	1359	1258	1162	1318	1490	1429	1582	10.8212	10.7694	10.8125	10.7712	10.8121	10.4358	10.3059	10.572	10.4958	10.3504	10.356	10.5508	10.3808	10.4971	10.5898
ENSMUSG00000071253	73132	8034	Slc25a16	solute carrier family 25 (mitochondrial carrier, Graves disease autoantigen), member 16	protein_coding	-1.53757	-4.08946	4.32377e-05	0.00239969	1.05271	0.421928	0.673077	0.987829	2057	1757	1337	1686	2103	819	1026	1274	1167	1118	992	1120	1141	1134	1389	10.6831	10.7669	10.757	10.7644	10.738	9.98384	9.74073	10.3976	10.2791	10.1828	10.1314	10.3192	10.002	10.1684	10.4046
ENSMUSG00000048078	23966	26011	Tenm4	teneurin transmembrane protein 4	protein_coding	27.9056	5.12541	2.96884e-07	5.07339e-05	-2.76009	-1.88337	0.05965	0.987829	4	2	0	3	1	7	216	36	21	11	14	4	22	31	23	4.06262	3.89124	3.23917	4.04995	3.65846	4.56079	7.60431	5.77727	5.27039	4.74471	4.98323	4.21586	5.16203	5.58409	5.27483
ENSMUSG00000003051	13710	1999	Elf3	E74-like factor 3	protein_coding	4.96474	4.93438	8.04037e-07	0.000112216	-1.63226	-1.57108	0.116165	0.987829	31	33	9	20	39	85	210	31	90	196	63	38	133	67	76	5.36514	5.62807	4.76126	5.20467	5.59592	6.92233	7.56747	5.6278	6.81339	7.77444	6.45794	5.90951	7.08281	6.4045	6.50845
ENSMUSG00000023913	27226	7941	Pla2g7	phospholipase A2, group VII (platelet-activating factor acetylhydrolase, plasma)	protein_coding	6.65581	4.85391	1.21053e-06	0.000155251	-1.33425	-0.727364	0.467003	0.987829	182	87	97	116	169	143	2523	326	332	1102	444	685	830	671	394	7.3411	6.69169	7.15423	7.09394	7.26721	7.58452	11.02	8.4878	8.51881	10.1623	9.00088	9.6232	9.55268	9.42743	8.63594
ENSMUSG00000044303	12578	1029	Cdkn2a	cyclin dependent kinase inhibitor 2A	protein_coding	3.22401	3.26024	0.00111316	0.0223587	2.0054	2.01097	0.044329	0.987829	7	4	5	5	14	22	41	21	8	14	18	32	66	77	21	4.31802	4.15381	4.3958	4.27718	4.74433	5.44401	5.65993	5.26654	4.55313	4.91922	5.18784	5.7326	6.24674	6.56692	5.1962
ENSMUSG00000106838			1810017P11Rik	RIKEN cDNA 1810017P11 gene	TEC	-2.91026	-5.40402	6.51647e-08	1.47249e-05	1.23523	0.785624	0.432088	0.987829	173	124	119	84	126	41	31	30	53	44	40	24	52	42	99	7.27616	7.12819	7.41541	6.69695	6.89894	6.07277	5.39395	5.59581	6.19467	5.96488	5.95218	5.45363	5.98534	5.89012	6.82486
ENSMUSG00000030786	16409	3684	Itgam	integrin alpha M	protein_coding	12.2036	5.31409	1.07193e-07	2.31209e-05	-1.82774	-1.24451	0.213313	0.987829	46	26	16	18	42	73	1324	95	68	298	104	189	273	266	70	5.74327	5.402	5.20775	5.11618	5.66864	6.73646	10.1015	6.87415	6.47886	8.33719	7.06434	7.85119	8.01896	8.15023	6.41279
ENSMUSG00000001918	20514	6510	Slc1a5	solute carrier family 1 (neutral amino acid transporter), member 5	protein_coding	3.01839	4.49108	7.08624e-06	0.000622704	-1.2619	-0.924753	0.355094	0.987829	213	152	134	126	199	155	856	499	262	655	386	323	484	384	283	7.54464	7.38774	7.56961	7.19833	7.47751	7.69024	9.48562	9.07599	8.19635	9.42771	8.80674	8.57615	8.79986	8.65096	8.18444
ENSMUSG00000116581			Gm46565	predicted gene, 46565	lincRNA	1.78335	2.89738	0.0037629	0.0467431	1.27498	1.45947	0.144436	0.987829	38	36	21	49	42	48	91	82	41	52	81	63	101	75	81	5.55502	5.71434	5.45059	6.07833	5.66864	6.24709	6.52568	6.69537	5.91655	6.14591	6.75635	6.4706	6.74358	6.53589	6.5835
ENSMUSG00000076532			Igkv4-91	immunoglobulin kappa chain variable 4-91	IG_V_gene	5.56356	2.16582	0.030325	0.159844	12.0726	3.45589	0.000548484	0.987829	0	0	0	1	3	4	5	4	6	1	3	1	134	119	6	3.23917	3.23917	3.23917	3.71135	3.96043	4.25256	4.17098	4.18176	4.38637	3.71187	4.08444	3.73446	7.09222	7.09826	4.34039
ENSMUSG00000022550	268822	203054	Adck5	aarF domain containing kinase 5	protein_coding	-1.85572	-4.49953	6.81031e-06	0.00060124	-1.15192	-0.742867	0.457562	0.987829	1152	934	753	677	1311	311	626	599	378	529	291	249	492	437	686	9.85958	9.86891	9.94078	9.47096	10.0658	8.62949	9.04786	9.33118	8.69716	9.12873	8.41842	8.22125	8.82254	8.82943	9.40705
ENSMUSG00000032051	14148	2230	Fdx1	ferredoxin 1	protein_coding	-1.63262	-3.64132	0.000271241	0.0090165	1.01851	0.132841	0.894319	0.994802	2437	2279	1503	2170	2546	1271	1024	1500	1199	1134	1088	1143	1395	1341	1490	10.9251	11.1386	10.9241	11.125	11.0111	10.6083	9.73798	10.6301	10.3176	10.2029	10.2625	10.3481	10.2871	10.4066	10.5045
ENSMUSG00000076587			Igkv6-20	immunoglobulin kappa variable 6-20	IG_V_gene	6.85574	2.32742	0.019943	0.122307	4.75676	2.63479	0.00841882	0.987829	0	3	2	1	1	1	1	1	28	16	11	64	57	47	53	3.23917	4.0345	3.9822	3.71135	3.65846	3.75362	3.66166	3.71671	5.53363	5.02268	4.80326	6.48897	6.08444	6.00936	6.09987
ENSMUSG00000024353	69816	51237	Mzb1	marginal zone B and B1 cell-specific protein 1	protein_coding	11.5321	4.92129	8.59737e-07	0.000119114	-2.20928	-1.74821	0.0804275	0.987829	9	6	6	2	7	30	213	83	16	12	38	31	24	15	36	4.45488	4.35054	4.4999	3.90402	4.3265	5.74484	7.58601	6.70995	5.04256	4.80586	5.89809	5.70074	5.23622	4.95327	5.69508
ENSMUSG00000043157	219144	115761	Arl11	ADP-ribosylation factor-like 11	protein_coding	6.15581	4.37896	1.19246e-05	0.000939175	-1.00459	-0.0126136	0.989936	0.999892	14	5	7	4	13	19	163	28	27	29	39	44	76	58	27	4.73305	4.2577	4.59429	4.17144	4.69385	5.31085	7.24065	5.52943	5.49911	5.54332	5.9254	6.06619	6.40741	6.24035	5.41898
ENSMUSG00000029352	12962	1417	Crybb3	crystallin, beta B3	protein_coding	7.62528	4.72007	2.3576e-06	0.000267962	4.51049	2.48695	0.0128845	0.987829	41	23	11	27	23	324	90	35	308	55	1184	1877	83	402	74	5.62874	5.29176	4.90666	5.47354	5.12085	8.68587	6.51271	5.74867	8.41619	6.20815	10.3827	11.0555	6.50987	8.71408	6.47728
ENSMUSG00000035356	80859	64332	Nfkbiz	nuclear factor of kappa light polypeptide gene enhancer in B cells inhibitor, zeta	protein_coding	2.34235	4.20361	2.62694e-05	0.00162948	1.01334	0.0600136	0.952145	0.999892	377	298	256	325	476	418	1149	537	508	1268	798	901	788	550	791	8.306	8.2805	8.43617	8.45244	8.64739	9.03872	9.9007	9.17835	9.10704	10.3616	9.82327	10.0104	9.47968	9.14909	9.60725
ENSMUSG00000049804	100503043	100131755	Armcx4	armadillo repeat containing, X-linked 4	protein_coding	2.13539	3.76199	0.000168564	0.00639901	1.27422	1.25739	0.208613	0.987829	84	28	48	63	59	87	165	126	118	73	91	184	123	184	134	6.39571	5.47063	6.30763	6.35916	6.02014	6.95108	7.25618	7.22725	7.14971	6.53273	6.8985	7.81559	6.98521	7.65903	7.20192
ENSMUSG00000011034	20537	6523	Slc5a1	solute carrier family 5 (sodium/glucose cotransporter), member 1	protein_coding	3.6596	3.23486	0.00121701	0.0236259	2.28336	1.88464	0.0594779	0.987829	63	41	23	46	65	84	519	105	137	21	459	598	307	243	135	6.07339	5.84694	5.53634	6.01	6.12547	6.90774	8.7878	6.99786	7.33983	5.24864	9.04711	9.43219	8.17701	8.0285	7.21136
ENSMUSG00000032652	232430	1389	Crebl2	cAMP responsive element binding protein-like 2	protein_coding	-1.50697	-3.5865	0.000335144	0.0102768	-1.02953	-0.247127	0.80481	0.987829	2024	1404	1367	1761	1849	824	1014	1277	1076	1019	828	979	1179	949	1232	10.6601	10.4473	10.7887	10.8265	10.5545	9.99246	9.72413	10.4009	10.1638	10.0513	9.87543	10.1281	10.0484	9.91602	10.2341
ENSMUSG00000046167	235379	342035	Gldn	gliomedin	protein_coding	367.154	5.14288	2.70566e-07	5.02809e-05	1.18488	0.214938	0.829816	0.987829	0	0	0	1	0	2	245	6	38	231	53	75	379	89	15	3.23917	3.23917	3.23917	3.71135	3.23917	3.96295	7.77012	4.38397	5.83728	7.99323	6.26008	6.67672	8.4635	6.74	4.9253
ENSMUSG00000070323	234911	64066	Mmp27	matrix metallopeptidase 27	protein_coding	2.65868	2.69108	0.0071221	0.0673235	2.30573	2.32712	0.0199589	0.987829	56	12	21	39	37	58	168	111	64	15	167	241	219	230	62	5.94691	4.7763	5.45059	5.83603	5.54515	6.46358	7.27918	7.06724	6.40851	4.97206	7.67317	8.17707	7.72567	7.95486	6.27419
ENSMUSG00000045761	320159	165186	Togaram2	TOG array regulator of axonemal microtubules 2	protein_coding	82.3012	4.81787	1.45098e-06	0.000178838	-2.65549	-1.64274	0.100436	0.987829	1	0	0	0	0	2	24	69	9	5	14	13	5	4	3	3.65506	3.23917	3.23917	3.23917	3.23917	3.96295	5.16916	6.49076	4.62733	4.27829	4.98323	4.9345	4.20698	4.16153	4.02706
ENSMUSG00000023959	224796	53405	Clic5	chloride intracellular channel 5	protein_coding	3.1178	5.22028	1.78655e-07	3.46025e-05	-1.6861	-2.21869	0.0265078	0.987829	19	22	16	23	17	44	98	57	58	36	32	41	55	18	26	4.9553	5.25282	5.20775	5.3268	4.88356	6.15016	6.61325	6.27128	6.29593	5.7564	5.72166	5.99007	6.04565	5.09801	5.38441
ENSMUSG00000030382	26459	10998	Slc27a5	solute carrier family 27 (fatty acid transporter), member 5	protein_coding	-1.9345	-4.22715	2.3667e-05	0.00151254	1.18242	0.981048	0.326569	0.987829	59134	43408	37322	45083	57563	17907	18295	31141	28750	19166	21089	26094	30519	26117	36601	15.5125	15.3787	15.5447	15.4902	15.4973	14.4086	13.8669	14.9895	14.8807	14.2602	14.5182	14.8408	14.7176	14.6712	15.1049
ENSMUSG00000097804			Gm16685	predicted gene, 16685	antisense	18.9494	3.21117	0.00132195	0.0247694	2.59214	1.64645	0.0996713	0.987829	1	1	1	0	0	2	41	0	9	9	24	60	20	20	12	3.65506	3.7022	3.76744	3.23917	3.23917	3.96295	5.65993	3.23917	4.62733	4.61132	5.44352	6.414	5.08318	5.18586	4.7628
ENSMUSG00000022884	13682	1974	Eif4a2	eukaryotic translation initiation factor 4A2	protein_coding	-1.36332	-3.14651	0.00165231	0.0283546	-1.03923	-0.402059	0.687641	0.987829	8608	5946	4969	6592	7083	3861	4776	5530	4135	4323	4134	3890	4925	4592	4593	12.7356	12.5147	12.6394	12.7198	12.4787	12.1996	11.9345	12.4999	12.0885	12.1165	12.172	12.1002	12.0914	12.1682	12.1159
ENSMUSG00000001473	67951	84617	Tubb6	tubulin, beta 6 class V	protein_coding	2.72684	4.56346	5.03163e-06	0.000468164	-1.36937	-1.44437	0.148636	0.987829	294	303	138	168	258	430	941	253	543	827	378	371	630	483	314	7.97057	8.3031	7.60808	7.56881	7.81835	9.07813	9.61881	8.14317	9.20003	9.75595	8.77778	8.76698	9.16623	8.96821	8.32541
ENSMUSG00000025486	64384	23410	Sirt3	sirtuin 3	protein_coding	-1.75198	-3.88166	0.000103748	0.00454789	-1.03187	-0.185345	0.852958	0.987829	3586	2834	2388	3097	3432	1396	1206	2030	1566	1876	1232	1303	1744	1564	2281	11.4779	11.4507	11.5869	11.6345	11.4385	10.7421	9.96922	11.0622	10.6978	10.9201	10.4393	10.5345	10.6049	10.6257	11.1124
ENSMUSG00000047420	208164	389558	Fam180a	family with sequence similarity 180, member A	protein_coding	2.72741	4.01489	5.94743e-05	0.00302583	1.15657	0.681786	0.495374	0.987829	46	16	23	13	20	67	91	52	44	46	74	57	118	42	61	5.74327	4.98984	5.53634	4.86227	5.008	6.63353	6.52568	6.16862	5.9915	6.0124	6.64764	6.35503	6.93378	5.89012	6.25586
ENSMUSG00000070044	212326	25854	Fam149a	family with sequence similarity 149, member A	protein_coding	-1.90233	-4.0787	4.52874e-05	0.00249159	1.04312	0.234747	0.814405	0.987829	1045	806	661	870	1171	398	525	498	554	244	345	364	547	437	674	9.72191	9.66084	9.75659	9.82438	9.90588	8.97054	8.80369	9.07319	9.22806	8.06671	8.65179	8.74068	8.96948	8.82943	9.3823
ENSMUSG00000032350	14629	2729	Gclc	glutamate-cysteine ligase, catalytic subunit	protein_coding	-1.91576	-3.67312	0.000239608	0.00826984	-1.07726	-0.422982	0.672308	0.987829	13275	7138	6620	5981	11931	4115	5551	4214	5202	2362	3035	2897	5246	3628	5573	13.3592	12.7775	13.0522	12.5799	13.2291	12.2912	12.1504	12.1093	12.4184	11.2495	11.7283	11.6772	12.1821	11.8299	12.3939
ENSMUSG00000072949	26897		Acot1	acyl-CoA thioesterase 1	protein_coding	-2.37938	-3.46494	0.000530345	0.0137708	-2.21009	-2.18323	0.0290192	0.987829	2320	951	984	849	1122	492	252	758	359	464	118	53	219	202	543	10.8548	9.89442	10.3203	9.78986	9.84544	9.26619	7.80744	9.66204	8.62615	8.94627	7.22372	6.27234	7.72567	7.78213	9.08016
ENSMUSG00000024659	16952	301	Anxa1	annexin A1	protein_coding	2.6489	4.45508	8.38616e-06	0.000704326	-1.15717	-0.639564	0.522456	0.987829	210	138	121	119	148	237	782	315	179	396	274	266	495	342	231	7.52615	7.26384	7.43696	7.12607	7.09916	8.25822	9.35872	8.44086	7.68761	8.72691	8.33637	8.31086	8.83095	8.49195	7.91174
ENSMUSG00000115846			Gm41144	predicted gene, 41144	lincRNA	6.56795	3.38419	0.000713888	0.0168536	2.42102	1.84218	0.0654485	0.987829	1	2	2	1	4	7	16	7	29	3	41	59	9	18	14	3.65506	3.89124	3.9822	3.71135	4.06921	4.56079	4.85015	4.47066	5.56728	4.05083	5.97845	6.39461	4.51967	5.09801	4.87362
ENSMUSG00000021640	17940		Naip1	NLR family, apoptosis inhibitory protein 1	protein_coding	3.69075	4.32178	1.54775e-05	0.00111703	1.01289	0.0452898	0.963876	0.999892	13	20	9	17	11	22	88	76	27	41	35	53	76	62	27	4.68289	5.17116	4.76126	5.06947	4.58533	5.44401	6.48642	6.60459	5.49911	5.89037	5.81273	6.27234	6.40741	6.31569	5.41898
ENSMUSG00000054630	22238	54490	Ugt2b5	UDP glucuronosyltransferase 2 family, polypeptide B5	protein_coding	-1.90222	-3.71574	0.000202613	0.00732533	-1.01172	-0.0642635	0.94876	0.999892	22740	13134	11177	14972	17055	8496	6048	8315	9396	5188	6464	7020	7193	7293	10367	14.1346	13.6555	13.8066	13.9011	13.7437	13.3343	12.2736	13.0868	13.2691	12.3786	12.8148	12.9492	12.6359	12.8334	13.287
ENSMUSG00000020189	237542	114882	Osbpl8	oxysterol binding protein-like 8	protein_coding	-1.57486	-3.16378	0.00155734	0.0273196	-1.13298	-0.832724	0.405001	0.987829	957	630	616	717	977	285	769	500	469	344	340	329	479	387	532	9.59793	9.31466	9.65714	9.55166	9.65014	8.50964	9.33523	9.07878	8.99583	8.53328	8.6317	8.60144	8.7855	8.66168	9.05166
ENSMUSG00000058135	14862	2949	Gstm1	glutathione S-transferase, mu 1	protein_coding	-2.24767	-5.06802	4.01975e-07	6.30569e-05	1.10191	0.457279	0.64747	0.987829	51946	46208	33519	30758	48240	15196	21332	22581	18371	10065	11477	10734	29232	21283	27439	15.3256	15.4688	15.3897	14.9388	15.2425	14.172	14.0882	14.5261	14.2351	13.3322	13.6414	13.5606	14.6555	14.3761	14.6895
ENSMUSG00000022500	56722	9516	Litaf	LPS-induced TN factor	protein_coding	1.70436	3.65331	0.000258885	0.00877482	1.13391	0.864534	0.387295	0.987829	2290	2236	1538	1230	2475	2727	3512	2189	3248	3811	3197	4354	3365	3375	3269	10.8363	11.1114	10.957	10.3152	10.9706	11.7004	11.4934	11.1701	11.7418	11.9354	11.8029	12.2622	11.5447	11.7261	11.6278
ENSMUSG00000097321			1700028E10Rik	RIKEN cDNA 1700028E10 gene	processed_transcript	-2.11204	-3.10719	0.00188875	0.0307715	-1.3631	-1.14587	0.251849	0.987829	108	112	101	129	135	40	36	98	52	33	21	39	43	44	50	6.6915	7.00071	7.2054	7.22821	6.98427	6.04598	5.5336	6.91241	6.17351	5.66918	5.32201	5.93689	5.78674	5.93906	6.03655
ENSMUSG00000030790	11535	133	Adm	adrenomedullin	protein_coding	3.24705	4.75915	1.94412e-06	0.000227786	-1.25657	-0.843086	0.39918	0.987829	55	49	31	42	53	96	262	78	70	215	90	83	152	169	71	5.92785	6.03553	5.8331	5.9133	5.90611	7.07374	7.85912	6.6355	6.51275	7.89732	6.8849	6.79916	7.25169	7.54771	6.42919
ENSMUSG00000049608	227326	9290	Gpr55	G protein-coupled receptor 55	protein_coding	12.2391	4.7994	1.59146e-06	0.000193598	-2.90325	-2.12717	0.0334059	0.987829	6	10	11	11	10	15	503	71	29	46	37	28	79	26	33	4.24117	4.65249	4.90666	4.74317	4.52661	5.10862	8.74454	6.52423	5.56728	6.0124	5.87022	5.60038	6.45223	5.41795	5.60925
ENSMUSG00000060636	57808	6165	Rpl35a	ribosomal protein L35A	protein_coding	-1.2513	-2.73757	0.00618941	0.0618974	-1.12738	-1.3169	0.187874	0.987829	498	401	267	347	462	267	376	265	267	294	234	236	301	233	311	8.68706	8.6867	8.4937	8.54212	8.60633	8.42042	8.34549	8.2058	8.22194	8.31881	8.1226	8.14876	8.15035	7.97219	8.31235
ENSMUSG00000012428	117167	79689	Steap4	STEAP family member 4	protein_coding	1.56882	2.25505	0.02413	0.138284	1.85164	2.48599	0.0129193	0.987829	6093	3979	3169	3443	3716	3429	11611	5086	7265	3635	10299	17950	8849	8966	8015	12.2388	11.9375	11.9929	11.7865	11.5524	12.0292	13.212	12.3796	12.8988	11.8676	13.4854	14.3015	12.934	13.1307	12.9166
ENSMUSG00000027907	20195		S100a11	S100 calcium binding protein A11	protein_coding	2.67266	4.23175	2.31882e-05	0.00148757	-1.13324	-0.54026	0.589017	0.987829	53	35	30	31	43	69	187	68	47	124	77	65	129	66	94	5.88893	5.68619	5.79938	5.60555	5.69203	6.66867	7.41681	6.47372	6.06258	7.18088	6.69525	6.50711	7.04457	6.38718	6.76182
ENSMUSG00000107605			Gm44117	predicted gene, 44117	lincRNA	-1.81129	-1.7352	0.0827059	0.285415	-3.16014	-3.24289	0.00118325	0.987829	25	54	39	83	39	13	13	22	34	46	6	6	10	6	14	5.17687	6.14154	6.07667	6.68257	5.59592	4.99373	4.70416	5.30751	5.72388	6.0124	4.41861	4.42471	4.58441	4.35978	4.87362
ENSMUSG00000062380	22152	10381	Tubb3	tubulin, beta 3 class III	protein_coding	13.5171	4.82386	1.40807e-06	0.000174683	-1.62848	-1.14906	0.250533	0.987829	2	1	0	1	2	7	28	9	12	21	10	20	4	7	3	3.82533	3.7022	3.23917	3.71135	3.83009	4.56079	5.30239	4.62449	4.82377	5.24864	4.73647	5.2884	4.10795	4.44483	4.02706
ENSMUSG00000037622	230796	23038	Wdtc1	WD and tetratricopeptide repeats 1	protein_coding	-1.73096	-3.87792	0.000105354	0.00460765	1.00132	0.00876641	0.993006	0.999892	8803	4864	3911	4887	6232	2352	2519	3468	3477	3242	2638	2631	3177	2720	4309	12.7679	12.226	12.2952	12.2895	12.2947	11.4883	11.0177	11.8295	11.8396	11.7034	11.5273	11.539	11.4623	11.4168	12.0243
ENSMUSG00000006589	11821	353	Aprt	adenine phosphoribosyl transferase	protein_coding	2.06675	4.48727	7.21402e-06	0.000631011	-1.3798	-1.81638	0.0693114	0.987829	906	707	482	653	711	1383	1431	801	1149	1842	1049	711	1031	1190	896	9.52088	9.47642	9.31247	9.42028	9.20409	10.7288	10.2118	9.73986	10.257	10.8939	10.2107	9.67569	9.85853	10.2368	9.78302
ENSMUSG00000082173			Mup-ps10	major urinary protein, pseudogene 10	unprocessed_pseudogene	11.8873	3.03498	0.00240554	0.0352947	3.48098	2.10099	0.0356416	0.987829	1	0	0	3	1	13	31	4	10	0	37	45	74	36	2	3.65506	3.23917	3.23917	4.04995	3.65846	4.99373	5.39395	4.18176	4.69674	3.23917	5.87022	6.09067	6.37671	5.7318	3.8851
ENSMUSG00000063856	14775	2876	Gpx1	glutathione peroxidase 1	protein_coding	-1.83296	-4.05549	5.00288e-05	0.00269008	1.4585	2.55492	0.0106213	0.987829	62472	47369	37920	43624	67216	22599	28868	31295	31682	15634	33837	34624	48866	35833	40277	15.5917	15.5046	15.5676	15.4427	15.7208	14.7441	14.5242	14.9966	15.0207	13.9666	15.1998	15.2487	15.3964	15.1272	15.2429
ENSMUSG00000028792	11637	204	Ak2	adenylate kinase 2	protein_coding	-1.54478	-3.35578	0.000791414	0.0180551	-1.09447	-0.714744	0.474767	0.987829	10352	5837	4421	7316	7431	3838	3768	4798	4122	4270	3104	3055	4596	3929	4970	13.0011	12.4881	12.4714	12.8698	12.5477	12.1911	11.5943	12.2958	12.0839	12.0988	11.7606	11.7533	11.9921	11.9443	12.2293
ENSMUSG00000014791	234683	79767	Elmo3	engulfment and cell motility 3	protein_coding	-1.53746	-4.45297	8.46904e-06	0.000706125	1.09552	0.789922	0.429573	0.987829	1249	944	723	942	1398	523	661	654	725	584	512	651	789	671	895	9.97396	9.88397	9.88326	9.93682	10.1569	9.35176	9.12366	9.45441	9.60554	9.26692	9.19951	9.55153	9.48146	9.42743	9.78144
ENSMUSG00000026358	50778	5996	Rgs1	regulator of G-protein signaling 1	protein_coding	7.70401	4.5703	4.87038e-06	0.000457647	-3.23599	-2.69285	0.00708449	0.987829	36	66	20	25	82	57	1001	102	113	503	90	84	143	141	45	5.5035	6.36723	5.40553	5.40223	6.38683	6.44337	9.70593	6.96186	7.09518	9.0585	6.8849	6.81375	7.17418	7.31354	5.92411
ENSMUSG00000032080	11808	337	Apoa4	apolipoprotein A-IV	protein_coding	3.03122	5.1359	2.80796e-07	5.02809e-05	1.50197	1.19363	0.232623	0.987829	4866	4947	4853	5509	5316	18474	18023	5967	13956	17032	40202	19918	23119	21468	4853	11.9158	12.2503	12.6054	12.4617	12.0663	14.4535	13.8453	12.6093	13.839	14.09	15.4484	14.4515	14.3173	14.3886	12.1951
ENSMUSG00000002068	12447	898	Ccne1	cyclin E1	protein_coding	10.2922	4.47074	7.79509e-06	0.000664574	-3.86982	-2.90506	0.00367178	0.987829	23	4	4	11	4	18	198	16	32	194	10	30	30	23	19	5.10734	4.15381	4.27897	4.74317	4.06921	5.26323	7.49084	5.03903	5.66341	7.76087	4.73647	5.66811	5.43603	5.30713	5.11234
ENSMUSG00000030168	68465	79602	Adipor2	adiponectin receptor 2	protein_coding	-1.93511	-3.59636	0.000322705	0.0101189	-1.00194	-0.00998739	0.992031	0.999892	26005	20926	15617	16812	23686	6739	8617	16764	9696	7381	7384	9695	11045	9605	12547	14.328	14.3267	14.2886	14.0681	14.217	13.0007	12.7827	14.0968	13.3144	12.8857	13.0063	13.414	13.2531	13.2298	13.5619
ENSMUSG00000019235	238323	83694	Rps6kl1	ribosomal protein S6 kinase-like 1	protein_coding	1.76311	2.56253	0.0103912	0.0839785	1.60338	2.07335	0.0381399	0.987829	28	20	11	17	19	33	33	21	27	40	41	42	57	80	32	5.27446	5.17116	4.90666	5.06947	4.96794	5.84233	5.4516	5.26654	5.49911	5.8646	5.97845	6.01591	6.08444	6.61221	5.57937
ENSMUSG00000026918	67382	8019	Brd3	bromodomain containing 3	protein_coding	-1.32871	-3.33889	0.000841151	0.0188055	-1.12619	-1.10599	0.26873	0.987829	1689	1328	916	1405	1764	837	1073	991	908	1129	746	652	1001	1041	1037	10.4023	10.3681	10.2186	10.5045	10.4875	10.0146	9.80397	10.0409	9.92327	10.1967	9.72812	9.55369	9.8168	10.047	9.9897
ENSMUSG00000073424	106648	11283	Cyp4f15	cytochrome P450, family 4, subfamily f, polypeptide 15	protein_coding	-2.05088	-3.99016	6.60284e-05	0.00324685	1.09665	0.464336	0.642407	0.987829	6003	5843	4133	5240	6708	2080	1888	4053	2535	1970	1956	2489	3448	2566	3842	12.2174	12.4896	12.3745	12.3897	12.4005	11.3122	10.6061	12.0534	11.3865	10.9899	11.0989	11.4595	11.5797	11.3333	11.8596
ENSMUSG00000030935	20216	6296	Acsm3	acyl-CoA synthetase medium-chain family member 3	protein_coding	-2.33882	-3.78016	0.000156725	0.00607102	1.09975	0.409929	0.681858	0.987829	3133	2713	2131	3197	2977	877	770	1936	1354	650	1145	1065	1360	1086	1702	11.2845	11.3882	11.4237	11.6801	11.2348	10.0808	9.33705	10.9944	10.4905	9.41696	10.3351	10.2476	10.251	10.107	10.6941
ENSMUSG00000030089	71699	54946	Slc41a3	solute carrier family 41, member 3	protein_coding	4.91715	4.72708	2.27767e-06	0.000262015	-1.42916	-1.05035	0.293559	0.987829	45	36	36	76	46	201	235	50	167	467	101	142	151	281	122	5.72113	5.71434	5.9903	6.57759	5.75986	8.03587	7.71508	6.12535	7.59654	8.95522	7.02774	7.47552	7.24328	8.22441	7.08353
ENSMUSG00000072849	20704	5265	Serpina1e	serine (or cysteine) peptidase inhibitor, clade A, member 1E	protein_coding	5.82751	5.52282	3.33606e-08	8.11817e-06	-1.45822	-1.07655	0.281684	0.987829	8489	5669	2105	2522	2386	35184	25196	13527	26069	8744	13237	21450	4744	24861	10474	12.7156	12.4461	11.4061	11.3402	10.9183	15.3824	14.3281	13.7876	14.7396	13.1296	13.8469	14.5583	12.0376	14.6001	13.3018
ENSMUSG00000020175	76877	9609	Rab36	RAB36, member RAS oncogene family	protein_coding	2.13776	3.18874	0.00142895	0.025843	1.5972	1.74657	0.0807121	0.987829	25	25	11	23	20	21	36	57	41	52	39	39	114	103	49	5.17687	5.36629	4.90666	5.3268	5.008	5.40112	5.5336	6.27128	5.91655	6.14591	5.9254	5.93689	6.89126	6.91843	6.01479
ENSMUSG00000035451	15375	3169	Foxa1	forkhead box A1	protein_coding	-1.47393	-2.19465	0.0281886	0.152915	-1.49021	-2.12926	0.0332325	0.987829	436	518	303	442	608	230	231	280	247	457	183	127	251	216	227	8.50438	9.04134	8.66739	8.87579	8.98598	8.21759	7.69246	8.28043	8.11675	8.92517	7.79394	7.33149	7.90659	7.87109	7.88846
ENSMUSG00000046138	240613	158358	9930021J03Rik	RIKEN cDNA 9930021J03 gene	protein_coding	-1.48796	-3.20937	0.00133025	0.0247694	-1.07179	-0.595938	0.551217	0.987829	700	398	320	397	599	204	439	330	274	265	270	218	330	259	330	9.15944	8.67635	8.74266	8.72731	8.96526	8.05577	8.55722	8.5045	8.25701	8.17801	8.31637	8.04194	8.27486	8.11426	8.3931
ENSMUSG00000044349			Snhg11	small nucleolar RNA host gene 11	protein_coding	-2.42397	-3.57644	0.000348305	0.0104912	-1.64959	-1.41991	0.155635	0.987829	252	200	115	203	210	38	44	133	58	97	9	38	59	55	75	7.76547	7.746	7.37133	7.81797	7.5475	5.9908	5.7304	7.29621	6.29593	6.87451	4.66545	5.90951	6.12217	6.18106	6.49295
ENSMUSG00000025351	12512	967	Cd63	CD63 antigen	protein_coding	5.2487	4.45264	8.48198e-06	0.000706125	-2.29217	-2.1865	0.0287791	0.987829	127	69	87	100	126	223	707	147	173	1331	203	184	364	169	205	6.8885	6.41841	7.01767	6.90923	6.89894	8.17578	9.21759	7.42491	7.6428	10.4306	7.93191	7.81559	8.40833	7.54771	7.75319
ENSMUSG00000068114	76457	79879	Ccdc134	coiled-coil domain containing 134	protein_coding	2.1094	5.12434	2.98576e-07	5.07339e-05	-1.53919	-2.27938	0.0226447	0.987829	168	133	98	136	173	205	426	199	223	363	241	110	193	155	210	7.23877	7.21685	7.1672	7.29561	7.2971	8.06234	8.51601	7.82179	7.97944	8.60708	8.16238	7.14856	7.5598	7.4354	7.78507
ENSMUSG00000037573	22057	10140	Tob1	transducer of ErbB-2.1	protein_coding	-1.7248	-2.51105	0.0120373	0.0911366	-1.3945	-2.24221	0.024948	0.987829	4676	9463	2813	6368	6797	1741	3305	3725	3658	3987	2092	2083	2734	2237	2750	11.8586	13.1834	11.8218	12.6701	12.4195	11.0576	11.4064	11.9322	11.9124	12.0003	11.1951	11.2045	11.2472	11.1369	11.38
ENSMUSG00000028364	21923	3371	Tnc	tenascin C	protein_coding	3.26115	4.25527	2.08798e-05	0.00137135	-1.68753	-1.90694	0.0565288	0.987829	66	50	39	69	65	56	295	173	89	305	90	83	132	127	101	6.12425	6.05739	6.07667	6.46419	6.12547	6.42287	8.01757	7.63702	6.79978	8.36881	6.8849	6.79916	7.07335	7.18034	6.84931
ENSMUSG00000023903	240047	64386	Mmp25	matrix metallopeptidase 25	protein_coding	44.0679	4.12106	3.77136e-05	0.00213048	-1.19237	-0.333529	0.738735	0.987829	1	0	0	0	0	1	40	5	4	14	3	10	19	8	10	3.65506	3.23917	3.23917	3.23917	3.23917	3.75362	5.6356	4.28857	4.18376	4.91922	4.08444	4.74397	5.04179	4.52312	4.63993
ENSMUSG00000027670	74614	128506	Ocstamp	osteoclast stimulatory transmembrane protein	protein_coding	4.96368	4.35167	1.35103e-05	0.00102574	-1.18303	-0.526596	0.598474	0.987829	7	7	11	20	15	69	133	22	43	29	66	46	61	40	28	4.31802	4.43497	4.90666	5.20467	4.79265	6.66867	6.98474	5.30751	5.96696	5.54332	6.51225	6.11471	6.15891	5.83936	5.45265
ENSMUSG00000090555			Gm8893	predicted gene 8893	unprocessed_pseudogene	1.97715	3.34972	0.000808942	0.018301	1.16624	0.789686	0.429711	0.987829	823	417	286	547	535	792	580	922	922	1397	984	1126	1040	1332	1050	9.38594	8.74066	8.58797	9.17231	8.80862	9.93638	8.94175	9.93868	9.94492	10.4995	10.1199	10.3268	9.87082	10.3971	10.0073
ENSMUSG00000053175	12051	602	Bcl3	B cell leukemia/lymphoma 3	protein_coding	1.89309	3.62757	0.000286096	0.00934662	1.25728	1.11743	0.263811	0.987829	894	819	391	619	937	1189	2033	669	1151	1408	1673	2201	1452	1209	1353	9.50213	9.6834	9.02039	9.34529	9.59126	10.5133	10.7116	9.48626	10.2595	10.5107	10.8755	11.2834	10.3441	10.2593	10.3672
ENSMUSG00000108546			Gm44662	predicted gene 44662	lincRNA	-22.5773	-4.73575	2.18248e-06	0.000252596	1.91087	0.546052	0.58503	0.987829	50	45	44	18	55	8	0	0	0	0	1	2	0	5	10	5.8284	5.94446	6.20967	5.11618	5.94517	4.64561	3.23917	3.23917	3.23917	3.23917	3.7318	3.93626	3.23917	4.26623	4.63993
ENSMUSG00000032085	21345	6876	Tagln	transgelin	protein_coding	2.32913	5.53997	3.02532e-08	7.55573e-06	-1.3511	-1.48495	0.137556	0.987829	439	316	218	252	314	444	945	517	540	940	334	331	802	692	386	8.51378	8.36026	8.21761	8.10712	8.08086	9.12279	9.62478	9.12538	9.19229	9.93697	8.60722	8.60977	9.50442	9.4707	8.60773
ENSMUSG00000040505	27409	64240	Abcg5	ATP binding cassette subfamily G member 5	protein_coding	-2.40889	-4.91407	8.92065e-07	0.000121815	1.56689	2.2019	0.0276723	0.987829	5302	4041	2522	4888	4076	1363	1810	1668	2265	905	3253	2373	3218	2120	1650	12.039	11.9597	11.6652	12.2898	11.685	10.708	10.546	10.7816	11.2252	9.88329	11.8278	11.3911	11.4807	11.0601	10.6498
ENSMUSG00000028463	230099	768	Car9	carbonic anhydrase 9	protein_coding	7.42116	4.44116	8.94745e-06	0.0007338	-2.39617	-2.32232	0.0202159	0.987829	1	9	5	7	5	8	47	18	67	60	6	19	18	21	19	3.65506	4.5849	4.3958	4.45749	4.16411	4.64561	5.79738	5.13505	6.4616	6.30608	4.41861	5.24356	4.99895	5.22758	5.11234
ENSMUSG00000108961			Gm32540	predicted gene, 32540	lincRNA	4.21428	4.33343	1.46806e-05	0.00109275	-1.13752	-0.432145	0.665636	0.987829	35	10	14	23	12	77	23	87	88	78	49	36	79	106	62	5.47697	4.65249	5.09599	5.3268	4.64095	6.80115	5.13354	6.76682	6.78604	6.61104	6.17239	5.85305	6.45223	6.95392	6.27419
ENSMUSG00000039536	20853	6780	Stau1	staufen double-stranded RNA binding protein 1	protein_coding	-1.46324	-3.54745	0.000388978	0.0110693	1.05603	0.525065	0.599538	0.987829	3491	3119	2395	2380	3556	1624	2075	2211	2060	1547	1851	1913	2140	1947	2330	11.4394	11.5881	11.5911	11.2572	11.4893	10.9582	10.7408	11.1844	11.0895	10.6448	11.02	11.0827	10.8969	10.9384	11.1428
ENSMUSG00000021518	19210	9791	Ptdss1	phosphatidylserine synthase 1	protein_coding	-1.51723	-4.02257	5.75673e-05	0.0029532	1.2067	1.74438	0.0810924	0.987829	2574	1921	1556	1725	2519	1107	1594	1265	1419	933	1327	1538	1714	1359	1737	11.0033	10.8943	10.9736	10.797	10.9958	10.4116	10.3651	10.3875	10.5573	9.92639	10.545	10.771	10.5802	10.4256	10.7231
ENSMUSG00000003420	14132	2217	Fcgrt	Fc receptor, IgG, alpha chain transporter	protein_coding	-1.46305	-3.63595	0.000276955	0.00914242	1.02624	0.228589	0.819189	0.987829	8090	5723	4842	5934	7653	4146	5107	4394	3711	3095	3536	3596	5178	3952	5143	12.6464	12.4597	12.6022	12.5686	12.59	12.302	12.0307	12.1694	11.9331	11.6368	11.9476	11.9874	12.1633	11.9527	12.2785
ENSMUSG00000053113	12702	9021	Socs3	suppressor of cytokine signaling 3	protein_coding	2.649	4.56645	4.96043e-06	0.000463812	1.27472	0.946393	0.343948	0.987829	365	195	165	420	597	537	1157	884	595	1084	1027	1860	615	651	1055	8.26208	7.71258	7.84384	8.80511	8.96061	9.3888	9.91052	9.87914	9.32797	10.1389	10.1806	11.0425	9.1326	9.38497	10.0141
ENSMUSG00000112276			5033421B08Rik	RIKEN cDNA 5033421B08 gene	antisense	2.68849	2.93499	0.00333559	0.0433791	1.62622	1.54897	0.121388	0.987829	15	8	13	9	15	37	31	35	39	7	56	54	45	64	26	4.78106	4.51269	5.0361	4.60989	4.79265	5.96236	5.39395	5.74867	5.86422	4.45878	6.32242	6.29347	5.83343	6.35189	5.38441
ENSMUSG00000004558	29811	57447	Ndrg2	N-myc downstream regulated gene 2	protein_coding	-2.10591	-4.09257	4.26612e-05	0.00237464	1.40327	1.80686	0.0707839	0.987829	69270	62239	47893	55156	80332	24713	23191	39632	33238	16389	33775	38740	41080	36146	47939	15.7406	15.8983	15.9044	15.781	15.9779	14.873	14.2086	15.3372	15.0898	14.0346	15.1972	15.4106	15.1461	15.1397	15.4941
ENSMUSG00000117438			Rpsa-ps7	ribosomal protein SA, pseudogene 7	processed_pseudogene	1.67489	3.79858	0.000145528	0.00577644	-1.40371	-2.45318	0.0141598	0.987829	312	261	170	219	311	359	375	342	336	546	277	239	322	286	302	8.05024	8.10122	7.88355	7.91892	8.06795	8.82753	8.34186	8.55346	8.53523	9.17288	8.35119	8.16581	8.24158	8.24831	8.27246
ENSMUSG00000029095	231148	84448	Ablim2	actin-binding LIM protein 2	protein_coding	1.5985	3.99558	6.45349e-05	0.00320384	1.06523	0.482293	0.629598	0.987829	90	104	66	87	94	111	171	126	123	136	141	170	147	134	115	6.47567	6.90892	6.67964	6.73925	6.54583	7.25732	7.30181	7.22725	7.20224	7.29847	7.45227	7.71093	7.20915	7.24848	7.00965
ENSMUSG00000026011	12477	1493	Ctla4	cytotoxic T-lymphocyte-associated protein 4	protein_coding	25.0688	4.60463	4.13191e-06	0.000412778	-7.24189	-2.90918	0.00362381	0.987829	4	1	1	6	4	4	230	130	1	42	17	5	23	3	4	4.06262	3.7022	3.76744	4.37163	4.06921	4.25256	7.68675	7.26707	3.71775	5.91566	5.13976	4.32622	5.19967	4.04126	4.14533
ENSMUSG00000021947	68631	51084	Cryl1	crystallin, lambda 1	protein_coding	-1.9343	-4.36051	1.29758e-05	0.000997142	1.12931	0.711231	0.476941	0.987829	856	1068	704	763	983	428	483	478	461	273	335	354	607	468	712	9.44111	10.0587	9.84561	9.63921	9.65877	9.07164	8.68858	9.01613	8.97192	8.21825	8.61133	8.70225	9.11434	8.92441	9.45927
ENSMUSG00000041828	217258		Abca8a	ATP-binding cassette, sub-family A (ABC1), member 8a	protein_coding	-3.28923	-3.45592	0.000548408	0.0140336	-1.54652	-1.06253	0.287993	0.987829	4390	2040	1892	3012	2994	595	642	1832	732	146	222	183	685	547	1078	11.768	10.9802	11.2533	11.5946	11.2429	9.53285	9.08301	10.9155	9.61908	7.38959	8.05175	7.80836	9.28323	9.14146	10.0446
ENSMUSG00000048031	329693	83416	Fcrl5	Fc receptor-like 5	protein_coding	147.34	4.64317	3.43112e-06	0.000357836	-1.96486	-1.04621	0.295466	0.987829	2	0	0	0	3	11	569	120	4	15	92	78	75	26	36	3.82533	3.23917	3.23917	3.23917	3.96043	4.86675	8.91518	7.16538	4.18376	4.97206	6.91196	6.72388	6.39214	5.41795	5.69508
ENSMUSG00000031904	330836	9057	Slc7a6	solute carrier family 7 (cationic amino acid transporter, y+ system), member 6	protein_coding	6.73658	4.32468	1.52751e-05	0.00111514	-2.09132	-1.91681	0.0552622	0.987829	11	22	6	5	17	21	108	53	19	192	35	38	44	32	35	4.57507	5.25282	4.4999	4.27718	4.88356	5.40112	6.72965	6.18977	5.18415	7.74717	5.81273	5.90951	5.81028	5.61496	5.66707
ENSMUSG00000047904	20606	6752	Sstr2	somatostatin receptor 2	protein_coding	17.2885	4.82552	1.39636e-06	0.000174639	-2.69852	-1.82251	0.0683784	0.987829	3	3	1	2	2	14	28	5	15	116	5	5	32	20	8	3.95466	4.0345	3.76744	3.90402	3.83009	5.05252	5.30239	4.28857	4.99149	7.09675	4.32059	4.32622	5.49636	5.18586	4.50121
ENSMUSG00000038372	218138	2762	Gmds	GDP-mannose 4, 6-dehydratase	protein_coding	3.09833	4.31455	1.59929e-05	0.00113694	-1.1246	-0.437899	0.66146	0.987829	47	69	43	60	68	225	132	90	259	108	160	100	181	214	102	5.76506	6.41841	6.18406	6.30355	6.17529	8.18785	6.97537	6.80802	8.18078	7.00736	7.61696	7.0289	7.47627	7.85871	6.86138
ENSMUSG00000035849	268481	125113	Krt222	keratin 222	protein_coding	14.876	4.28688	1.81198e-05	0.00125523	-4.77769	-2.81222	0.00492015	0.987829	5	2	0	2	4	6	90	62	2	24	14	5	5	7	4	4.15681	3.89124	3.23917	3.90402	4.06921	4.46846	6.51271	6.36693	3.91295	5.36709	4.98323	4.32622	4.20698	4.44483	4.14533
ENSMUSG00000001027	110880	6329	Scn4a	sodium channel, voltage-gated, type IV, alpha	protein_coding	19.991	4.95269	7.3196e-07	0.000106056	-4.049	-2.42303	0.0153917	0.987829	3	3	4	0	5	9	166	102	25	7	34	2	15	9	9	3.95466	4.0345	4.27897	3.23917	4.16411	4.72426	7.26389	6.96186	5.42723	4.45878	5.78304	3.93626	4.86042	4.59585	4.57286
ENSMUSG00000009281	71660	5919	Rarres2	retinoic acid receptor responder (tazarotene induced) 2	protein_coding	-1.77255	-4.67433	2.94918e-06	0.000318059	1.19623	1.16422	0.244334	0.987829	19732	16398	12811	14191	19719	6518	8372	11321	9571	7604	7272	7915	15079	10541	12951	13.9302	13.9753	14.0032	13.8239	13.9528	12.9527	12.7412	13.5312	13.2957	12.9286	12.9843	13.1219	13.7015	13.3637	13.6075
ENSMUSG00000023272	76737	79174	Creld2	cysteine-rich with EGF-like domains 2	protein_coding	3.1856	4.88077	1.05675e-06	0.000141255	-1.27354	-0.926178	0.354354	0.987829	1796	716	636	634	1308	3616	3056	1292	2555	3816	3381	1452	1815	1625	3150	10.4898	9.4942	9.70219	9.37886	10.0626	12.1055	11.2942	10.4175	11.3977	11.9373	11.8832	10.6889	10.6618	10.6803	11.5747
ENSMUSG00000003484	72054	8529	Cyp4f18	cytochrome P450, family 4, subfamily f, polypeptide 18	protein_coding	9.66815	4.61364	3.95671e-06	0.000399028	-2.36788	-1.79456	0.0727237	0.987829	46	17	23	36	19	62	974	311	51	48	161	83	130	89	75	5.74327	5.03773	5.53634	5.75413	4.96794	6.54165	9.66738	8.4234	6.15202	6.05835	7.62512	6.79916	7.05423	6.74	6.49295
ENSMUSG00000076576			Igkv6-32	immunoglobulin kappa variable 6-32	IG_V_gene	3.29241	1.87578	0.060685	0.238579	5.37456	3.10011	0.0019345	0.987829	1	0	0	5	3	6	5	2	7	7	2	10	49	79	15	3.65506	3.23917	3.23917	4.27718	3.96043	4.46846	4.17098	3.9115	4.47322	4.45878	3.93255	4.74397	5.92228	6.59727	4.9253
ENSMUSG00000034780	26877	8708	B3galt1	UDP-Gal:betaGlcNAc beta 1,3-galactosyltransferase, polypeptide 1	protein_coding	1.51836	1.45743	0.144999	0.391163	4.70143	3.06622	0.00216787	0.987829	308	202	221	337	250	643	471	297	323	115	2349	4626	348	614	362	8.03292	7.75915	8.23612	8.50205	7.77661	9.64206	8.65392	8.36058	8.48118	7.08588	11.361	12.3493	8.34706	9.30297	8.51963
ENSMUSG00000096942			Rps19-ps6	ribosomal protein S19, pseudogene 6	processed_pseudogene	1.6998	4.02287	5.74929e-05	0.0029532	-1.39982	-2.34219	0.0191712	0.987829	678	537	431	459	682	818	1014	661	709	1207	671	479	767	595	689	9.11489	9.09151	9.15611	8.92813	9.14594	9.98211	9.72413	9.46936	9.57413	10.2916	9.57881	9.12169	9.44174	9.25898	9.41317
ENSMUSG00000049577	22761	161882	Zfpm1	zinc finger protein, multitype 1	protein_coding	-1.40236	-2.82857	0.00467565	0.053057	-1.58605	-2.34592	0.01898	0.987829	2928	1839	1363	1942	2091	1061	1364	1177	1673	1397	548	490	992	838	1485	11.1876	10.832	10.7845	10.9663	10.7299	10.3512	10.1437	10.285	10.7921	10.4995	9.29454	9.15337	9.80404	9.74025	10.4997
ENSMUSG00000022309	11600	284	Angpt1	angiopoietin 1	protein_coding	2.04984	2.55469	0.0106282	0.0849703	2.34176	2.306	0.0211105	0.987829	31	39	24	30	33	65	115	55	58	17	214	202	112	127	34	5.36514	5.79544	5.57723	5.57375	5.43739	6.59749	6.8058	6.23112	6.29593	5.07128	8.0025	7.93984	6.86951	7.18034	5.63847
ENSMUSG00000061322	68922	27019	Dnaic1	dynein, axonemal, intermediate chain 1	protein_coding	16.8946	4.36174	1.29032e-05	0.000995595	1.74252	0.861059	0.389206	0.987829	9	2	3	11	7	290	74	11	76	2	351	203	88	153	31	4.45488	3.89124	4.14436	4.74317	4.3265	8.53348	6.28718	4.75896	6.60983	3.90475	8.67553	7.94644	6.57875	7.41861	5.54881
ENSMUSG00000030142	56619	26253	Clec4e	C-type lectin domain family 4, member e	protein_coding	26.1623	4.71397	2.42938e-06	0.000274476	-3.51923	-2.02598	0.0427664	0.987829	5	1	2	4	1	4	231	14	4	108	7	26	36	11	13	4.15681	3.7022	3.9822	4.17144	3.65846	4.25256	7.69246	4.93482	4.18376	7.00736	4.50763	5.52903	5.60936	4.72797	4.81954
ENSMUSG00000061132	17060	29760	Blnk	B cell linker	protein_coding	4.85252	4.45687	8.31635e-06	0.000701567	-1.03077	-0.0799627	0.936267	0.999892	61	29	24	28	45	96	420	253	51	59	157	134	346	102	87	6.03842	5.50365	5.57723	5.50779	5.73762	7.07374	8.49658	8.14317	6.15202	6.28704	7.59218	7.40051	8.33921	6.9064	6.6686
ENSMUSG00000032053	18985	5450	Pou2af1	POU domain, class 2, associating factor 1	protein_coding	5.47847	4.68823	2.7558e-06	0.000302357	-1.46772	-1.0205	0.307493	0.987829	26	19	29	32	32	54	370	236	56	61	98	126	157	72	44	5.21024	5.12826	5.7648	5.63661	5.40901	6.38094	8.3236	8.04952	6.2563	6.32488	6.99018	7.32135	7.29301	6.48805	5.90048
ENSMUSG00000021123	77974	145226	Rdh12	retinol dehydrogenase 12	protein_coding	21.9724	4.69484	2.66822e-06	0.000294785	-3.9521	-2.2564	0.0240453	0.987829	6	1	2	1	4	11	118	146	2	15	32	5	14	8	10	4.24117	3.7022	3.9822	3.71135	4.06921	4.86675	6.83723	7.41609	3.91295	4.97206	5.72166	4.32622	4.81036	4.52312	4.63993
ENSMUSG00000010362	66599	201299	Rdm1	RAD52 motif 1	protein_coding	-2.1034	-4.3739	1.22048e-05	0.000953329	1.17048	0.746808	0.45518	0.987829	332	260	233	259	329	90	188	176	114	72	121	90	199	127	220	8.13388	8.09605	8.30788	8.14406	8.14374	6.99315	7.4237	7.65959	7.10625	6.51653	7.25568	6.89828	7.59982	7.18034	7.84678
ENSMUSG00000063972	14536	2649	Nr6a1	nuclear receptor subfamily 6, group A, member 1	protein_coding	-1.5016	-3.52685	0.00042054	0.011619	-1.1293	-0.841464	0.400088	0.987829	342	270	223	328	428	158	208	237	195	185	176	108	196	179	229	8.17395	8.14693	8.24833	8.465	8.50146	7.7155	7.55498	8.0552	7.80071	7.69818	7.74235	7.12541	7.57995	7.62287	7.90015
ENSMUSG00000041132	100637	90634	N4bp2l1	NEDD4 binding protein 2-like 1	protein_coding	-1.69245	-3.63325	0.000279877	0.0091909	-1.02541	-0.159994	0.872885	0.98959	2329	2560	1907	1885	2294	839	1367	1124	1075	1787	1232	1194	1313	880	1438	10.8604	11.3051	11.2646	10.9237	10.8621	10.018	10.1468	10.2195	10.1625	10.8506	10.4393	10.4102	10.2011	9.8093	10.4539
ENSMUSG00000025702	71779	220972	Marchf8	membrane associated ring-CH-type finger 8	protein_coding	-1.53963	-3.21278	0.00131457	0.0247287	-1.02341	-0.172639	0.862935	0.987829	3671	2545	2031	3171	3324	1104	2351	2407	1541	1630	1480	1668	1847	1803	2003	11.5115	11.2967	11.3548	11.6684	11.3927	10.4077	10.9191	11.306	10.6749	10.7194	10.7006	10.8868	10.6868	10.8286	10.9266
ENSMUSG00000053398	236539	26227	Phgdh	3-phosphoglycerate dehydrogenase	protein_coding	7.99599	4.26413	2.00679e-05	0.0013494	-2.55525	-2.19081	0.0284654	0.987829	8	3	5	3	3	10	97	46	7	20	12	12	22	12	8	4.3889	4.0345	4.3958	4.04995	3.96043	4.79772	6.60107	6.03453	4.47322	5.20658	4.86636	4.87439	5.16203	4.78855	4.50121
ENSMUSG00000026832	227929	9595	Cytip	cytohesin 1 interacting protein	protein_coding	4.34756	4.3396	1.42744e-05	0.0010667	-1.67025	-1.49841	0.134027	0.987829	63	48	50	47	68	66	692	163	89	231	104	178	165	118	113	6.07339	6.01332	6.35415	6.03316	6.17529	6.61562	9.18763	7.5591	6.79978	7.99323	7.06434	7.77167	7.35674	7.08766	6.98782
ENSMUSG00000032050	19684	5962	Rdx	radixin	protein_coding	-1.58686	-3.03846	0.00237792	0.0351521	-1.08185	-0.516711	0.605358	0.987829	6858	4585	4079	5861	5982	2267	3479	4914	2856	2610	2597	2775	3118	3080	3496	12.4088	12.1411	12.3556	12.5508	12.2359	11.4355	11.4799	12.3301	11.5574	11.3925	11.5048	11.6154	11.4355	11.5949	11.7241
ENSMUSG00000004933	17179	4145	Matk	megakaryocyte-associated tyrosine kinase	protein_coding	3.24082	4.52613	6.00723e-06	0.000545566	-1.42669	-1.34553	0.178453	0.987829	17	18	13	11	19	19	94	52	41	41	30	26	51	44	18	4.87142	5.08382	5.0361	4.74317	4.96794	5.31085	6.56388	6.16862	5.91655	5.89037	5.65735	5.52903	5.96464	5.93906	5.0682
ENSMUSG00000056054	20201	6279	S100a8	S100 calcium binding protein A8 (calgranulin A)	protein_coding	9.89033	4.79705	1.61022e-06	0.000193598	-1.56185	-0.895561	0.370487	0.987829	53	29	28	33	26	66	1319	77	71	270	80	354	194	224	141	5.88893	5.50365	5.72931	5.66696	5.22431	6.61562	10.0961	6.62013	6.5294	8.20329	6.74132	8.70225	7.56655	7.91955	7.26671
ENSMUSG00000043398	238252	64582	Gpr135	G protein-coupled receptor 135	protein_coding	-1.91855	-3.3939	0.000689052	0.0163846	-1.31736	-1.08728	0.276912	0.987829	106	91	72	55	93	22	57	28	46	54	16	28	39	22	53	6.66908	6.74587	6.78468	6.20565	6.53324	5.44401	5.99954	5.52943	6.03929	6.18771	5.08977	5.60038	5.68825	5.26797	6.09987
ENSMUSG00000112937			Gm17746	predicted gene, 17746	lincRNA	11.6792	4.81166	1.49684e-06	0.0001833	1.02664	0.0509859	0.959337	0.999892	19	4	6	3	12	51	190	49	181	5	24	39	274	95	71	4.9553	4.15381	4.4999	4.04995	4.64095	6.31561	7.43738	6.10319	7.70225	4.27829	5.44352	5.93689	8.02387	6.81923	6.42919
ENSMUSG00000069682			Gm10275	predicted pseudogene 10275	transcribed_processed_pseudogene	1.84486	3.99455	6.4816e-05	0.00320384	-1.33383	-1.76483	0.0775924	0.987829	1516	1236	842	1082	1416	1910	1930	1487	1884	3122	1570	1169	1871	1697	1650	10.2487	10.266	10.099	10.1331	10.1751	11.1901	10.6374	10.6177	10.9618	11.6493	10.7848	10.3801	10.7052	10.7421	10.6498
ENSMUSG00000018927	20305		Ccl6	chemokine (C-C motif) ligand 6	protein_coding	4.21418	4.14971	3.32901e-05	0.00194425	1.18248	0.433866	0.664386	0.987829	371	260	278	268	277	339	3608	667	414	1388	1221	1973	1141	1870	577	8.2842	8.09605	8.54903	8.19021	7.91288	8.74829	11.5321	9.48206	8.82281	10.4903	10.4265	11.1269	10.002	10.8807	9.16486
ENSMUSG00000097961			Gm27000	predicted gene, 27000	lincRNA	-13.9908	-3.81902	0.000133981	0.00549534	1.19218	0.144563	0.885056	0.993177	19	6	5	25	6	1	0	1	0	2	0	3	2	0	0	4.9553	4.35054	4.3958	5.40223	4.24909	3.75362	3.23917	3.71671	3.23917	3.90475	3.23917	4.08892	3.85806	3.23917	3.23917
ENSMUSG00000022096	15460	55806	Hr	lysine demethylase and nuclear receptor corepressor	protein_coding	2.27162	3.234	0.00122069	0.0236259	1.79345	1.80581	0.0709477	0.987829	33	23	13	19	29	42	100	24	33	53	76	87	203	43	42	5.42225	5.29176	5.0361	5.16121	5.31996	6.09905	6.63731	5.38575	5.69398	6.16697	6.67956	6.85665	7.62588	5.91481	5.85196
ENSMUSG00000024112	58226	8912	Cacna1h	calcium channel, voltage-dependent, T type, alpha 1H subunit	protein_coding	7.29315	4.04196	5.30063e-05	0.00281824	-1.37037	-0.821313	0.411468	0.987829	6	2	4	2	2	3	49	10	24	31	22	10	19	13	17	4.24117	3.89124	4.27897	3.90402	3.83009	4.12115	5.84027	4.69378	5.38977	5.60773	5.36379	4.74397	5.04179	4.84608	5.02241
ENSMUSG00000027248	14827	2923	Pdia3	protein disulfide isomerase associated 3	protein_coding	2.00106	3.8714	0.000108211	0.00468938	-1.10816	-0.548553	0.583312	0.987829	14056	10072	7147	9076	12247	24423	14181	13818	22955	18721	20166	14125	18674	17603	17719	13.4415	13.2732	13.1625	13.1801	13.2667	14.856	13.4999	13.8183	14.5562	14.2263	14.4536	13.9562	14.0096	14.1025	14.0592
ENSMUSG00000029096	78558	94031	Htra3	HtrA serine peptidase 3	protein_coding	2.38098	4.42434	9.6739e-06	0.000774769	-1.06178	-0.262262	0.793119	0.987829	68	62	54	55	83	109	128	111	122	246	139	121	237	95	103	6.15715	6.29597	6.44283	6.20565	6.40079	7.23416	6.93725	7.06724	7.19189	8.07769	7.43378	7.26956	7.83022	6.81923	6.87335
ENSMUSG00000030895	15458	3263	Hpx	hemopexin	protein_coding	3.26058	4.28731	1.80849e-05	0.00125523	1.10305	0.295997	0.767233	0.987829	148043	104067	79995	99644	130739	214026	294009	136609	272558	784225	333000	669460	292405	288790	262883	16.8361	16.6398	16.6443	16.6341	16.6804	17.9866	17.8715	17.122	18.1248	19.6135	18.498	19.5212	17.9769	18.1372	17.9487
ENSMUSG00000037257	66939	79719	Aagab	alpha- and gamma-adaptin binding protein	protein_coding	-1.44763	-3.23216	0.0012286	0.0237015	-1.02604	-0.21349	0.830945	0.987829	1442	1378	1013	1218	1609	666	1271	1008	771	657	671	772	899	902	1008	10.1777	10.4207	10.3616	10.3013	10.3566	9.6916	10.0436	10.065	9.69223	9.43199	9.57881	9.79184	9.66514	9.84419	9.94954
ENSMUSG00000038084	74143	4976	Opa1	OPA1, mitochondrial dynamin like GTPase	protein_coding	-1.52817	-3.5587	0.000372691	0.0108001	1.07058	0.541145	0.588408	0.987829	2879	2321	1768	2462	2767	1254	1486	1875	1611	1174	1441	1400	1677	1619	1937	11.1634	11.1648	11.1563	11.3057	11.1301	10.5891	10.2653	10.9487	10.7383	10.2522	10.6625	10.6369	10.5491	10.675	10.8787
ENSMUSG00000085939			Cd63-ps	CD63 antigen, pseudogene	transcribed_processed_pseudogene	5.11485	4.32239	1.54347e-05	0.00111703	-2.09434	-1.91201	0.055875	0.987829	55	53	44	57	79	103	398	92	95	742	126	86	225	131	115	5.92785	6.12097	6.20967	6.24564	6.34411	7.16235	8.42301	6.83484	6.87957	9.60305	7.30741	6.84249	7.76137	7.21967	7.00965
ENSMUSG00000010607	66268	84992	Pigyl	phosphatidylinositol glycan anchor biosynthesis, class Y-like	protein_coding	-1.56795	-4.16339	3.13559e-05	0.0018599	1.18312	1.32561	0.184968	0.987829	632	494	366	495	600	308	332	324	322	237	283	325	417	347	474	9.01704	8.97536	8.92858	9.03307	8.96758	8.61616	8.17667	8.47938	8.47694	8.02761	8.38039	8.58463	8.59447	8.51183	8.89127
ENSMUSG00000007892	56040		Rplp1	ribosomal protein, large, P1	protein_coding	1.32764	3.53332	0.000410368	0.0114044	-1.26903	-2.77384	0.00553983	0.987829	4607	3757	2806	3211	4076	4243	4975	4058	4567	4924	3364	2871	4452	3868	3780	11.8372	11.8551	11.8183	11.6864	11.685	12.3352	11.9931	12.0551	12.2312	12.3035	11.876	11.6642	11.9464	11.9218	11.8362
ENSMUSG00000118295			Gm8437	predicted gene 8437	transcribed_processed_pseudogene	9.16332	3.87427	0.000106947	0.00466637	1.17509	0.371072	0.710584	0.987829	5	5	3	0	1	53	18	4	23	16	31	38	14	40	16	4.15681	4.2577	4.14436	3.23917	3.65846	6.3595	4.93815	4.18176	5.35119	5.02268	5.68989	5.90951	4.81036	5.83936	4.97484
ENSMUSG00000089659			Gm3470	predicted gene 3470	processed_pseudogene	-1.70446	-3.86248	0.000112244	0.00478765	-1.00752	-0.0471903	0.962362	0.999892	269	184	143	131	235	94	96	109	113	104	75	93	103	101	153	7.85204	7.63622	7.65476	7.2478	7.69491	7.04738	6.58878	7.04449	7.09518	6.96047	6.66369	6.93874	6.76733	6.89427	7.37138
ENSMUSG00000024558	225724	5596	Mapk4	mitogen-activated protein kinase 4	protein_coding	-2.63788	-4.03656	5.42404e-05	0.00285982	1.43532	1.34703	0.177971	0.987829	47	38	23	43	33	14	15	6	17	13	16	18	25	12	24	5.76506	5.76894	5.53634	5.93812	5.43739	5.05252	4.80354	4.38397	5.09157	4.86392	5.08977	5.19709	5.27175	4.78855	5.3124
ENSMUSG00000055980	16367	3667	Irs1	insulin receptor substrate 1	protein_coding	-1.79185	-3.48449	0.000493068	0.0129805	-1.15649	-0.722197	0.470173	0.987829	1349	968	661	852	1329	572	538	541	649	302	388	243	625	477	616	10.0831	9.91949	9.75659	9.79485	10.0851	9.47743	8.83754	9.18872	9.44982	8.35534	8.81389	8.18825	9.15511	8.95085	9.25626
ENSMUSG00000040614	330490		Nlrp9c	NLR family, pyrin domain containing 9C	protein_coding	3.0769	1.90148	0.0572389	0.231357	4.09232	2.57803	0.0099364	0.987829	2	3	1	2	2	4	14	2	9	1	5	19	64	31	5	3.82533	4.0345	3.76744	3.90402	3.83009	4.25256	4.75494	3.9115	4.62733	3.71187	4.32059	5.24356	6.21227	5.58409	4.24832
ENSMUSG00000026878	68365	51552	Rab14	RAB14, member RAS oncogene family	protein_coding	-1.19308	-2.76657	0.00566501	0.058916	-1.00192	-0.0291111	0.976776	0.999892	4964	4069	3016	3819	4800	2613	3698	3534	3211	3104	2949	2952	3701	3282	3429	11.9444	11.9696	11.9219	11.9352	11.9197	11.6391	11.5674	11.8566	11.7254	11.641	11.6871	11.7041	11.6812	11.6861	11.6964
ENSMUSG00000022687	117606	91653	Boc	biregional cell adhesion molecule-related/down-regulated by oncogenes (Cdon) binding protein	protein_coding	4.04468	4.15959	3.18814e-05	0.00188517	-1.62052	-1.60219	0.109113	0.987829	9	9	3	9	11	9	38	30	24	55	15	22	29	14	16	4.45488	4.5849	4.14436	4.60989	4.58533	4.72426	5.58557	5.59581	5.38977	6.20815	5.03766	5.37364	5.40479	4.90089	4.97484
ENSMUSG00000067274	11837	6175	Rplp0	ribosomal protein, large, P0	protein_coding	1.74818	3.81915	0.000133914	0.00549534	-1.32921	-1.87293	0.0610784	0.987829	7136	5172	3985	4785	6149	7634	9078	6224	7883	13246	6797	5864	7879	6351	6808	12.4659	12.3142	12.3221	12.2592	12.2755	13.1802	12.8577	12.67	13.0163	13.7278	12.8871	12.6903	12.7669	12.6345	12.6817
ENSMUSG00000024640	107272	29968	Psat1	phosphoserine aminotransferase 1	protein_coding	4.17709	4.32038	1.55757e-05	0.00111986	-1.96674	-2.14071	0.0322976	0.987829	42	20	10	16	22	56	219	28	60	78	27	46	49	62	28	5.65244	5.17116	4.83624	5.02091	5.08437	6.42287	7.62238	5.52943	6.33447	6.61104	5.55473	6.11471	5.92228	6.31569	5.45265
ENSMUSG00000020571	71853	10130	Pdia6	protein disulfide isomerase associated 6	protein_coding	2.39517	3.88271	0.000103298	0.00453866	-1.07322	-0.30018	0.76404	0.987829	8878	6130	4347	5882	7358	21306	9395	9686	18171	10368	16445	10711	14231	13967	12015	12.7801	12.5585	12.4471	12.5559	12.5335	14.6591	12.9071	13.3065	14.2193	13.3749	14.1596	13.5575	13.6181	13.7691	13.4995
ENSMUSG00000029718	18542	5118	Pcolce	procollagen C-endopeptidase enhancer protein	protein_coding	1.71153	3.40949	0.000650849	0.0157373	1.09784	0.548843	0.583113	0.987829	389	315	228	294	399	447	919	414	539	324	524	527	836	536	453	8.34862	8.35594	8.27841	8.31577	8.40555	9.13219	9.5855	8.81671	9.1897	8.45128	9.23188	9.25508	9.56282	9.11313	8.8285
ENSMUSG00000021614	13003	1462	Vcan	versican	protein_coding	17.146	4.27369	1.92262e-05	0.00132222	-2.23495	-1.57395	0.115499	0.987829	5	2	2	1	0	3	76	6	13	75	9	16	19	19	10	4.15681	3.89124	3.9822	3.71135	3.23917	4.12115	6.31743	4.38397	4.88237	6.56458	4.66545	5.09866	5.04179	5.14271	4.63993
ENSMUSG00000030584	29861	8193	Dpf1	D4, zinc and double PHD fingers family 1	protein_coding	9.13881	4.17012	3.04438e-05	0.00182288	1.12213	0.24289	0.80809	0.987829	8	5	5	13	2	149	20	27	57	11	63	34	76	125	33	4.3889	4.2577	4.3958	4.86227	3.83009	7.63835	5.0201	5.49495	6.27626	4.74471	6.45794	5.79416	6.40741	7.16025	5.60925
ENSMUSG00000022755	239853	84873	Adgrg7	adhesion G protein-coupled receptor G7	protein_coding	85.3705	4.44064	8.96905e-06	0.0007338	-9.37584	-2.8955	0.00378551	0.987829	0	0	0	1	0	0	12	5	29	66	1	2	0	2	7	3.23917	3.23917	3.23917	3.71135	3.23917	3.23917	4.65094	4.28857	5.56728	6.41524	3.7318	3.93626	3.23917	3.89683	4.42412
ENSMUSG00000090150	102632	84129	Acad11	acyl-Coenzyme A dehydrogenase family, member 11	protein_coding	-1.64423	-3.49809	0.00046861	0.0125101	1.04228	0.277047	0.781744	0.987829	15366	11244	9033	12703	13363	5528	6091	9687	7480	5880	5793	6570	8190	7523	9055	13.5699	13.4317	13.4998	13.6643	13.3923	12.7157	12.2838	13.3067	12.9408	12.5586	12.6571	12.8538	12.8226	12.8781	13.0922
ENSMUSG00000006585	67177	81620	Cdt1	chromatin licensing and DNA replication factor 1	protein_coding	2.84961	3.79888	0.000145352	0.00577644	-2.33964	-3.01306	0.00258629	0.987829	95	51	48	75	79	88	482	119	97	200	65	62	120	95	59	6.539	6.07891	6.30763	6.56194	6.34411	6.96524	8.68572	7.1548	6.9052	7.80119	6.49438	6.45198	6.95457	6.81923	6.21847
ENSMUSG00000095788	320832	10326	Sirpb1a	signal-regulatory protein beta 1A	protein_coding	19.4655	4.62853	3.68262e-06	0.000381966	-1.6944	-0.907719	0.364027	0.987829	5	4	3	1	5	10	327	16	18	11	19	53	28	60	28	4.15681	4.15381	4.14436	3.71135	4.16411	4.79772	8.15617	5.03903	5.13872	4.74471	5.23415	6.27234	5.37279	6.27852	5.45265
ENSMUSG00000099875			Rbm3-ps	RNA binding motif (RNP1, RRM) protein 3	processed_pseudogene	3.87697	4.01269	6.00306e-05	0.00303313	-2.37143	-2.48931	0.0127993	0.987829	116	118	73	104	149	169	521	146	197	1039	207	139	209	173	134	6.7778	7.06587	6.80146	6.9577	7.10763	7.80449	8.79312	7.41609	7.81424	10.0788	7.95798	7.44785	7.66412	7.57825	7.20192
ENSMUSG00000053553	73212	84310	3110082I17Rik	RIKEN cDNA 3110082I17 gene	protein_coding	1.29183	2.04466	0.040888	0.189523	1.27868	1.95059	0.0511054	0.987829	115	105	74	115	126	105	195	102	131	122	147	161	174	203	147	6.76729	6.92072	6.81804	7.08307	6.89894	7.18669	7.47103	6.96186	7.28248	7.16031	7.50634	7.63939	7.42519	7.78867	7.32
ENSMUSG00000016763	64706	80274	Scube1	signal peptide, CUB domain, EGF-like 1	protein_coding	11.5312	4.6748	2.94245e-06	0.000318059	-2.13716	-1.49868	0.133956	0.987829	11	8	2	5	8	10	258	29	14	87	20	18	81	18	37	4.57507	4.51269	3.9822	4.27718	4.39788	4.79772	7.83867	5.56303	4.93818	6.74195	5.27883	5.19709	6.48134	5.09801	5.72252
ENSMUSG00000051076	242122	79679	Vtcn1	V-set domain containing T cell activation inhibitor 1	protein_coding	2.35328	2.98856	0.00280296	0.0389709	1.60355	1.70217	0.088724	0.987829	31	26	16	7	28	54	65	40	54	20	98	74	90	82	29	5.36514	5.402	5.20775	4.45749	5.28887	6.38094	6.14232	5.88603	6.21552	5.20658	6.99018	6.66064	6.60539	6.64162	5.48549
ENSMUSG00000030144	17474	338339	Clec4d	C-type lectin domain family 4, member d	protein_coding	19.1018	4.61754	3.8831e-06	0.000394145	-2.77777	-1.82212	0.0684374	0.987829	6	0	4	4	3	9	104	6	18	186	19	22	52	11	11	4.24117	3.23917	4.27897	4.17144	3.96043	4.72426	6.68423	4.38397	5.13872	7.70528	5.23415	5.37364	5.98534	4.72797	4.70307
ENSMUSG00000070780	245945	54502	Rbm47	RNA binding motif protein 47	protein_coding	-1.63885	-3.60985	0.000306376	0.00979012	1.08947	0.606292	0.544321	0.987829	2201	1454	1236	1788	2019	804	1182	1352	909	693	912	922	1123	1161	1325	10.7797	10.4971	10.6449	10.8482	10.6799	9.95767	9.94077	10.4822	9.92482	9.50693	10.0122	10.043	9.97947	10.2018	10.3375
ENSMUSG00000008393	52502	23589	Carhsp1	calcium regulated heat stable protein 1	protein_coding	-1.4141	-3.28346	0.00102542	0.0212253	-1.00466	-0.0403774	0.967792	0.999892	3186	2938	1972	2523	3229	1516	1684	1888	1783	2190	1614	1689	1927	1795	2181	11.3085	11.5024	11.3126	11.3407	11.3511	10.8598	10.4432	10.9585	10.8831	11.1413	10.8243	10.9047	10.7472	10.8223	11.0482
ENSMUSG00000040711	268396	285590	Sh3pxd2b	SH3 and PX domains 2B	protein_coding	4.77809	4.26293	2.01764e-05	0.0013494	-1.20033	-0.513575	0.607549	0.987829	44	18	37	43	29	37	358	84	80	281	98	169	208	103	86	5.69862	5.08382	6.01969	5.93812	5.31996	5.96236	8.2788	6.72438	6.67103	8.25739	6.99018	7.70316	7.65782	6.91843	6.65476
ENSMUSG00000000168	235339	1737	Dlat	dihydrolipoamide S-acetyltransferase (E2 component of pyruvate dehydrogenase complex)	protein_coding	-1.75646	-3.59316	0.000326695	0.0101632	1.14048	0.926428	0.354223	0.987829	3832	3213	2168	2086	4122	1364	1712	2043	1866	1056	1629	1796	2337	1789	1791	11.573	11.6307	11.4483	11.0685	11.7011	10.709	10.4667	11.0713	10.9481	10.1018	10.8375	10.9925	11.0228	10.8175	10.7668
ENSMUSG00000028849	245877	55700	Map7d1	MAP7 domain containing 1	protein_coding	1.59168	3.40759	0.000655383	0.0157866	1.01428	0.099427	0.920799	0.999892	1985	1483	1129	1406	2006	1795	4038	1585	2122	2579	2268	2592	2603	2220	2333	10.6323	10.5252	10.5159	10.5055	10.6707	11.1013	11.6936	10.7088	11.1319	11.3754	11.3107	11.5176	11.177	11.126	11.1446
ENSMUSG00000042312	20196	6284	S100a13	S100 calcium binding protein A13	protein_coding	-1.60024	-3.78599	0.0001531	0.00597941	1.06434	0.493766	0.621471	0.987829	444	431	416	446	577	245	308	327	265	221	224	225	350	326	363	8.5293	8.78627	9.1067	8.88828	8.91331	8.30329	8.07549	8.49199	8.21176	7.93404	8.06381	8.08443	8.35486	8.42644	8.52341
ENSMUSG00000040891	15377	3171	Foxa3	forkhead box A3	protein_coding	1.75255	2.92175	0.00348072	0.0446497	1.18265	1.03185	0.302143	0.987829	1552	915	904	797	764	1485	1512	1093	1549	2424	1571	1884	2135	2105	2063	10.2821	9.83986	10.1999	9.70066	9.30465	10.8303	10.29	10.1798	10.6823	11.2866	10.7857	11.0608	10.8936	11.0499	10.9687
ENSMUSG00000038150	66612	94103	Ormdl3	ORM1-like 3 (S. cerevisiae)	protein_coding	-1.53317	-3.02498	0.00248649	0.0359726	-1.21954	-1.18901	0.234435	0.987829	3856	3542	2869	2591	3710	1485	1746	2205	1982	2690	1200	1556	1833	1467	2454	11.582	11.7705	11.8501	11.3788	11.5501	10.8303	10.4947	11.1805	11.0343	11.4358	10.4018	10.7876	10.6759	10.5345	11.217
ENSMUSG00000032369	22038	5359	Plscr1	phospholipid scramblase 1	protein_coding	1.93165	3.29367	0.00098888	0.0207174	1.17464	0.765765	0.443816	0.987829	493	326	219	320	369	793	820	450	672	311	867	707	741	734	547	8.67315	8.40273	8.2238	8.43126	8.29912	9.93817	9.42528	8.93226	9.49874	8.39537	9.94054	9.66774	9.39334	9.55354	9.09039
ENSMUSG00000028127	19299	5825	Abcd3	ATP-binding cassette, sub-family D (ALD), member 3	protein_coding	-1.67854	-3.6848	0.000228883	0.00797143	1.06779	0.424901	0.670909	0.987829	18337	14934	11150	16597	18612	6171	8702	12859	7373	9062	8406	10782	10531	9069	8817	13.8245	13.8405	13.8031	14.0495	13.8696	12.874	12.7969	13.7147	12.9201	13.1811	13.1929	13.5671	13.1845	13.1471	13.0539
ENSMUSG00000020227	73914	11213	Irak3	interleukin-1 receptor-associated kinase 3	protein_coding	4.51033	4.19332	2.74896e-05	0.00168861	1.00767	0.0201231	0.983945	0.999892	81	33	38	47	77	66	480	116	81	465	184	300	405	146	132	6.35397	5.62807	6.04848	6.03316	6.31489	6.61562	8.67999	7.12259	6.68592	8.94926	7.80117	8.47491	8.55438	7.35826	7.18285
ENSMUSG00000029273	53315		Sult1d1	sulfotransferase family 1D, member 1	protein_coding	-2.26129	-3.90706	9.34243e-05	0.00427298	1.20325	0.813818	0.415749	0.987829	8498	6343	6132	6071	7584	1347	2201	3920	2533	4407	2655	4150	3548	2950	4243	12.7171	12.6077	12.942	12.6014	12.577	10.6911	10.8249	12.0054	11.3854	12.1441	11.5365	12.1932	11.6207	11.5331	12.0021
ENSMUSG00000006310	58206	27033	Zbtb32	zinc finger and BTB domain containing 32	protein_coding	30.3934	5.49293	3.9533e-08	9.15092e-06	-1.8252	-0.891022	0.372917	0.987829	4	3	3	3	8	22	309	281	6	15	197	26	53	9	23	4.06262	4.0345	4.14436	4.04995	4.39788	5.44401	8.07985	8.28527	4.38637	4.97206	7.89189	5.52903	6.00574	4.59585	5.27483
ENSMUSG00000010651	235674		Acaa1b	acetyl-Coenzyme A acyltransferase 1B	protein_coding	-5.26967	-3.76387	0.000167307	0.00636402	1.14311	0.280768	0.778888	0.987829	47683	32354	28647	28864	51674	5895	6674	14346	5609	225	3664	4361	12396	5444	13766	15.2021	14.9549	15.1633	14.8472	15.3416	12.8082	12.4152	13.8723	12.5267	7.95801	11.9987	12.2645	13.4193	12.4129	13.6954
ENSMUSG00000032387	71973	348093	Rbpms2	RNA binding protein with multiple splicing 2	protein_coding	-1.58537	-3.80475	0.000141946	0.00571224	1.02208	0.149627	0.881059	0.991899	1566	1197	973	1158	1612	607	637	836	866	828	616	601	1011	741	1028	10.2948	10.2205	10.3043	10.2295	10.3593	9.56094	9.07211	9.80024	9.85629	9.75766	9.45856	9.43922	9.83085	9.56689	9.97735
ENSMUSG00000082676			Gm11843	predicted gene 11843	processed_pseudogene	3.35567	4.06316	4.8412e-05	0.00263298	-1.41754	-1.38323	0.166594	0.987829	72	90	73	27	111	102	355	201	127	430	130	184	188	137	203	6.22071	6.73252	6.80146	5.47354	6.74426	7.15002	8.26738	7.83507	7.24292	8.84076	7.34749	7.81559	7.52559	7.27673	7.74023
ENSMUSG00000038357	12796	820	Camp	cathelicidin antimicrobial peptide	protein_coding	77.0235	5.18058	2.21197e-07	4.15698e-05	-2.48088	-1.2792	0.200828	0.987829	1	1	3	0	0	11	421	16	8	17	6	72	28	46	3	3.65506	3.7022	4.14436	3.23917	3.23917	4.86675	8.49984	5.03903	4.55313	5.07128	4.41861	6.62793	5.37279	5.98633	4.02706
ENSMUSG00000001420	71913	84283	Tmem79	transmembrane protein 79	protein_coding	-1.62014	-2.88789	0.00387833	0.0473101	-1.24121	-1.21723	0.223517	0.987829	169	94	64	102	102	59	62	53	75	50	38	37	66	40	67	7.24633	6.78519	6.64282	6.93367	6.64268	6.48351	6.09048	6.18977	6.5941	6.10282	5.89809	5.88157	6.24674	5.83936	6.3624
ENSMUSG00000046223	18793	5329	Plaur	plasminogen activator, urokinase receptor	protein_coding	6.31458	4.23857	2.24945e-05	0.00145227	-1.69076	-1.32567	0.184951	0.987829	14	17	21	7	22	28	206	28	38	224	58	50	90	54	46	4.73305	5.03773	5.45059	4.45749	5.08437	5.67572	7.54238	5.52943	5.83728	7.95206	6.36249	6.20695	6.60539	6.16072	5.94735
ENSMUSG00000067149	16069	3512	Jchain	immunoglobulin joining chain	protein_coding	3.38473	5.12385	2.99362e-07	5.07339e-05	1.58356	1.18954	0.234226	0.987829	143	63	91	109	86	375	430	239	382	138	60	733	947	560	262	7.03557	6.31413	7.07387	7.01606	6.44185	8.88793	8.52882	8.06649	8.71168	7.31716	6.40145	9.71867	9.7385	9.17425	8.08045
ENSMUSG00000057913			Gm10032	predicted gene 10032	lincRNA	3.71421	2.09098	0.03653	0.177743	2.42471	2.58192	0.00982518	0.987829	0	1	3	7	0	5	9	6	7	15	22	27	22	23	7	3.23917	3.7022	4.14436	4.45749	3.23917	4.3667	4.4732	4.38397	4.47322	4.97206	5.36379	5.56519	5.16203	5.30713	4.42412
ENSMUSG00000028093	66659	51205	Acp6	acid phosphatase 6, lysophosphatidic	protein_coding	-1.43615	-3.65892	0.000253285	0.00860311	1.09308	0.830138	0.406461	0.987829	1499	1294	1032	1189	1518	777	887	924	937	707	749	839	1065	957	1121	10.2327	10.3312	10.388	10.267	10.2739	9.90933	9.53563	9.94175	9.96776	9.53505	9.73379	9.90948	9.90442	9.9279	10.1001
ENSMUSG00000016024	16803	3929	Lbp	lipopolysaccharide binding protein	protein_coding	1.56625	2.79347	0.00521459	0.0563336	1.36576	1.5598	0.118807	0.987829	5651	4113	3521	3457	5049	5051	5709	4330	7338	9157	9817	10347	6476	7182	9263	12.1306	11.9851	12.1442	11.7923	11.9923	12.5859	12.1908	12.1483	12.9132	13.1961	13.4163	13.5077	12.4849	12.8114	13.1249
ENSMUSG00000025161	80879	9123	Slc16a3	solute carrier family 16 (monocarboxylic acid transporters), member 3	protein_coding	6.76372	4.25864	2.05674e-05	0.00136025	-1.23147	-0.47798	0.632665	0.987829	22	9	13	14	18	40	391	32	34	45	38	91	122	81	62	5.07107	4.5849	5.0361	4.91753	4.9265	6.04598	8.3988	5.65905	5.72388	5.98885	5.89809	6.9119	6.97507	6.62699	6.27419
ENSMUSG00000083757			Rps15a-ps4	ribosomal protein S15A, pseudogene 4	transcribed_processed_pseudogene	1.72765	3.89471	9.83161e-05	0.00438987	-1.2642	-1.60801	0.107833	0.987829	152	142	118	138	173	201	225	200	213	329	195	156	196	208	184	7.11209	7.30034	7.40452	7.3143	7.2971	8.03587	7.65785	7.82844	7.91813	8.47222	7.8783	7.59805	7.57995	7.82093	7.61098
ENSMUSG00000087150			BC064078	cDNA sequence BC064078	transcribed_unprocessed_pseudogene	5.64618	3.64896	0.000263303	0.00887701	1.13897	0.323376	0.74641	0.987829	7	5	6	3	4	17	86	26	5	12	25	26	48	38	19	4.31802	4.2577	4.4999	4.04995	4.06921	5.21376	6.45962	5.45955	4.29079	4.80586	5.48164	5.52903	5.9006	5.78664	5.11234
ENSMUSG00000028445	69638	375704	Enho	energy homeostasis associated	protein_coding	3.14894	3.41382	0.000640595	0.0155488	1.30001	0.756009	0.449644	0.987829	441	377	228	331	529	1971	860	510	1606	282	1846	1361	1317	1549	1018	8.52001	8.60177	8.27841	8.47746	8.79303	11.2351	9.49217	9.10637	10.7338	8.26221	11.0162	10.5966	10.2054	10.612	9.96351
ENSMUSG00000040848	108735	375035	Sft2d2	SFT2 domain containing 2	protein_coding	-1.31256	-2.80725	0.00499662	0.0551079	-1.0618	-0.652289	0.514214	0.987829	2161	1786	1557	2157	2390	1097	1904	1652	1216	1396	1198	1281	1448	1368	1553	10.7535	10.7903	10.9745	11.1164	10.9207	10.3987	10.6181	10.7678	10.3376	10.4985	10.3994	10.5103	10.3401	10.435	10.5635
ENSMUSG00000079641	67248	6170	Rpl39	ribosomal protein L39	protein_coding	1.41118	3.4791	0.000503092	0.0131713	-1.15583	-1.47266	0.140843	0.987829	468	387	283	328	444	491	581	414	446	572	407	390	516	433	455	8.60155	8.63777	8.57349	8.465	8.55176	9.26335	8.94414	8.81671	8.92598	9.23788	8.88009	8.83605	8.8885	8.8167	8.8346
ENSMUSG00000067825	74043	55670	Pex26	peroxisomal biogenesis factor 26	protein_coding	-1.55697	-3.13316	0.00172936	0.0291519	-1.15017	-0.868358	0.385199	0.987829	1127	790	640	1030	1061	509	493	670	637	431	378	336	558	546	652	9.82857	9.63259	9.71103	10.0633	9.76648	9.31374	8.71683	9.48836	9.42362	8.84398	8.77778	8.63038	8.99715	9.13891	9.33578
ENSMUSG00000030208	13730	2012	Emp1	epithelial membrane protein 1	protein_coding	3.13042	4.94328	7.68172e-07	0.000108005	-1.05465	-0.177742	0.858925	0.987829	79	73	51	57	86	130	475	146	112	203	164	125	456	108	147	6.32543	6.48387	6.37685	6.24564	6.44185	7.46045	8.66557	7.41609	7.08402	7.82094	7.64935	7.31114	8.71756	6.9771	7.32
ENSMUSG00000048497	216829		Mmgt2	membrane magnesium transporter 2	protein_coding	1.4837	2.10864	0.0349756	0.173953	1.36791	1.82476	0.0680375	0.987829	75	56	53	45	84	91	144	56	84	63	102	130	145	110	109	6.26655	6.18177	6.42118	5.98646	6.41461	7.0069	7.08397	6.25134	6.7297	6.36172	7.04004	7.36147	7.19177	6.9999	6.94313
ENSMUSG00000043079	104027	11346	Synpo	synaptopodin	protein_coding	1.72043	3.05563	0.00224591	0.0338899	1.36776	1.49117	0.135918	0.987829	381	369	230	259	514	300	1049	577	484	478	611	867	1207	721	451	8.32035	8.57231	8.29027	8.14406	8.75328	8.57999	9.77203	9.27879	9.03962	8.98757	9.44712	9.95593	10.0817	9.5284	8.82238
ENSMUSG00000042271	237082	55916	Nxt2	nuclear transport factor 2-like export factor 2	protein_coding	-1.50944	-3.24376	0.00117962	0.0231784	-1.01858	-0.132973	0.894214	0.994771	899	752	570	710	861	295	704	589	401	408	344	459	548	466	523	9.50997	9.56318	9.54786	9.53786	9.4723	8.55692	9.21165	9.3076	8.77869	8.76813	8.64779	9.06225	8.97201	8.91846	9.02791
ENSMUSG00000036411	68283	23366	9530077C05Rik	RIKEN cDNA 9530077C05 gene	protein_coding	4.44713	3.8173	0.000134918	0.00551912	2.75962	1.96364	0.049572	0.987829	11	8	4	1	5	11	23	13	36	36	37	212	23	15	20	4.57507	4.51269	4.27897	3.71135	4.16411	4.86675	5.13354	4.8791	5.78176	5.7564	5.87022	8.0045	5.19967	4.95327	5.15497
ENSMUSG00000043801			Oaz1-ps	ornithine decarboxylase antizyme 1, pseudogene	processed_pseudogene	-1.51625	-3.89537	9.80496e-05	0.00438987	1.08368	0.675061	0.499637	0.987829	5767	4585	3647	3659	5433	2569	2912	2958	3271	2372	2511	2708	3594	2784	4043	12.1597	12.1411	12.1947	11.8738	12.0976	11.6148	11.2251	11.6013	11.7519	11.2556	11.4565	11.5804	11.6391	11.4501	11.9328
ENSMUSG00000063446	272031	54886	Plppr1	phospholipid phosphatase related 1	protein_coding	6.67615	4.21233	2.52753e-05	0.00158858	-1.1792	-0.398956	0.689926	0.987829	11	5	11	8	24	109	46	31	147	13	58	55	52	106	36	4.57507	4.2577	4.90666	4.5365	5.15629	7.23416	5.77542	5.6278	7.43061	4.86392	6.36249	6.31429	5.98534	6.95392	5.69508
ENSMUSG00000093894			Ighv1-53	immunoglobulin heavy variable 1-53	IG_V_gene	13.3804	4.25144	2.12402e-05	0.00138543	2.59075	1.49398	0.13518	0.987829	1	0	3	6	2	10	8	12	70	55	3	104	283	38	13	3.65506	3.23917	4.14436	4.37163	3.83009	4.79772	4.40633	4.8206	6.51275	6.20815	4.08444	7.07797	8.06728	5.78664	4.81954
ENSMUSG00000030341	21937	7132	Tnfrsf1a	tumor necrosis factor receptor superfamily, member 1a	protein_coding	1.40651	3.56673	0.000361469	0.0106704	1.04267	0.356691	0.721323	0.987829	3227	2873	2018	2627	3176	2827	5132	2835	3575	4174	3871	4159	3761	3698	3592	11.3268	11.4703	11.3456	11.3986	11.3274	11.7521	12.0377	11.5405	11.8795	12.0661	12.0776	12.1963	11.7043	11.8573	11.763
ENSMUSG00000073538			E330020D12Rik	Riken cDNA E330020D12 gene	processed_transcript	15.9932	3.99489	6.47233e-05	0.00320384	-6.42477	-2.86289	0.00419801	0.987829	6	2	7	3	3	2	290	68	3	19	6	13	8	11	13	4.24117	3.89124	4.59429	4.04995	3.96043	3.96295	7.99466	6.47372	4.06076	5.16309	4.41861	4.9345	4.45055	4.72797	4.81954
ENSMUSG00000038807	380711	23108	Rap1gap2	RAP1 GTPase activating protein 2	protein_coding	3.87153	4.18549	2.84545e-05	0.00172555	-1.07862	-0.223817	0.8229	0.987829	50	30	23	23	36	55	348	104	63	57	144	84	148	110	50	5.8284	5.53586	5.53634	5.3268	5.51903	6.40206	8.24037	6.98596	6.39037	6.24815	7.47956	6.81375	7.21776	6.9999	6.03655
ENSMUSG00000048807	103710	339665	Slc35e4	solute carrier family 35, member E4	protein_coding	3.29659	3.9664	7.29654e-05	0.00350622	-1.44704	-1.46535	0.142826	0.987829	23	9	16	8	13	29	85	25	26	57	36	20	30	31	32	5.10734	4.5849	5.20775	4.5365	4.69385	5.71072	6.44603	5.42317	5.46366	6.24815	5.84178	5.2884	5.43603	5.58409	5.57937
ENSMUSG00000024131	20532	6519	Slc3a1	solute carrier family 3, member 1	protein_coding	1.47893	1.82026	0.0687194	0.257269	1.82909	2.34565	0.0189941	0.987829	4028	2386	2050	2219	2661	3857	2757	3645	5597	1959	6917	9551	4138	6710	5490	11.6446	11.2043	11.3681	11.157	11.0742	12.1982	11.1468	11.901	12.5236	10.9819	12.9123	13.3925	11.8414	12.7136	12.3723
ENSMUSG00000036241	67615	54926	Ube2r2	ubiquitin-conjugating enzyme E2R 2	protein_coding	-1.40284	-3.68578	0.000228007	0.00797143	1.04697	0.437968	0.66141	0.987829	4810	3683	2980	3315	4866	2489	2609	2653	2725	2416	2305	2273	3126	2712	3449	11.8991	11.8265	11.9046	11.7321	11.9393	11.5694	11.0679	11.4454	11.49	11.2819	11.3339	11.3295	11.4391	11.4126	11.7047
ENSMUSG00000107369			Gstm2-ps1	glutathione S-transferase mu 2 (muscle), pseudogene 1	processed_pseudogene	-2.18548	-4.44395	8.83238e-06	0.000728901	1.07027	0.299696	0.764409	0.987829	7256	6417	4702	4074	6743	2046	3216	3382	2554	1328	1479	1517	4180	2877	3830	12.4899	12.6244	12.56	12.0281	12.408	11.2886	11.3673	11.7935	11.3972	10.4274	10.6996	10.7513	11.8559	11.4972	11.8551
ENSMUSG00000041313	11987	6541	Slc7a1	solute carrier family 7 (cationic amino acid transporter, y+ system), member 1	protein_coding	4.45069	4.07617	4.57838e-05	0.00250439	-2.29912	-2.26275	0.0236513	0.987829	53	28	20	27	37	35	326	96	38	226	68	45	76	68	38	5.88893	5.47063	5.40553	5.47354	5.54515	5.90366	8.15203	6.88702	5.83728	7.96394	6.54733	6.09067	6.40741	6.42161	5.74941
ENSMUSG00000026825	13429	1759	Dnm1	dynamin 1	protein_coding	2.15792	2.57952	0.00989366	0.081684	1.4614	1.59889	0.109845	0.987829	9	5	13	8	11	11	24	14	22	25	25	21	42	18	36	4.45488	4.2577	5.0361	4.5365	4.58533	4.86675	5.16916	4.93482	5.31142	5.40428	5.48164	5.33172	5.76278	5.09801	5.69508
ENSMUSG00000023087	12457	25819	Noct	nocturnin	protein_coding	4.22896	3.89535	9.80558e-05	0.00438987	1.21748	0.673415	0.500683	0.987829	525	2467	845	2521	605	5984	6640	9452	4353	2421	9768	8178	4495	3553	8826	8.7599	11.2521	10.1041	11.3396	8.97911	12.8297	12.4079	13.2713	12.1623	11.2849	13.4091	13.169	11.9602	11.7999	13.0553
ENSMUSG00000072109			A530040E14Rik	RIKEN cDNA A530040E14 gene	antisense	16.3708	3.93264	8.40176e-05	0.00391828	-1.60781	-1.00809	0.313411	0.987829	3	0	1	1	0	8	41	23	2	7	4	10	12	16	6	3.95466	3.23917	3.76744	3.71135	3.23917	4.64561	5.65993	5.34722	3.91295	4.45878	4.21076	4.74397	4.70315	5.00346	4.34039
ENSMUSG00000084111			Gm15710	predicted gene 15710	processed_pseudogene	1.83163	3.89503	9.81855e-05	0.00438987	-1.53122	-2.59067	0.00957891	0.987829	165	152	106	110	140	185	222	183	223	338	159	116	209	152	133	7.21586	7.38774	7.26689	7.02745	7.02956	7.92482	7.64022	7.71092	7.97944	8.50917	7.60874	7.21582	7.66412	7.41014	7.19242
ENSMUSG00000073481	67247	54996	Mtarc2	mitochondrial amidoxime reducing component 2	protein_coding	-1.72482	-3.55107	0.000383661	0.0109673	1.12011	0.712732	0.476012	0.987829	15524	13880	11115	13694	16444	7752	6156	9831	8212	5709	7379	7281	9618	8860	10643	13.5846	13.7351	13.7985	13.7725	13.6912	13.2023	12.2991	13.3279	13.0752	12.5162	13.0053	13.0017	13.0539	13.1136	13.3248
ENSMUSG00000032323	13070	1583	Cyp11a1	cytochrome P450, family 11, subfamily a, polypeptide 1	protein_coding	58.9617	4.42947	9.44659e-06	0.000767698	-9.48013	-3.42747	0.000609243	0.987829	0	0	1	7	2	3	280	245	78	15	29	1	8	4	18	3.23917	3.23917	3.76744	4.45749	3.83009	4.12115	7.9477	8.09986	6.64076	4.97206	5.62401	3.73446	4.45055	4.16153	5.0682
ENSMUSG00000020241	12834	1292	Col6a2	collagen, type VI, alpha 2	protein_coding	2.02822	4.87086	1.11112e-06	0.00014545	-1.18417	-0.891046	0.372904	0.987829	347	287	225	253	315	359	966	432	435	607	420	319	834	387	401	8.19357	8.22949	8.26044	8.11246	8.08514	8.82753	9.65575	8.87564	8.89134	9.32099	8.92369	8.55905	9.55945	8.66168	8.66018
ENSMUSG00000114003			Gm9616	predicted gene 9616	processed_pseudogene	1.40537	3.54184	0.000397342	0.0112023	-1.30915	-2.62618	0.00863482	0.987829	1408	1151	772	965	1349	1466	1791	1178	1327	1576	1156	883	1303	1126	1218	10.1438	10.1649	9.97605	9.97096	10.1063	10.812	10.5309	10.2862	10.4619	10.6713	10.3487	9.98182	10.1902	10.1583	10.2178
ENSMUSG00000006732	17299	4234	Mettl1	methyltransferase like 1	protein_coding	2.34308	3.8338	0.000126178	0.00531039	-1.17661	-0.711297	0.476901	0.987829	311	275	217	297	367	740	452	302	749	885	617	427	568	594	550	8.04593	8.17171	8.21138	8.32958	8.29173	9.84034	8.59729	8.38333	9.65142	9.8517	9.46084	8.96174	9.02185	9.25662	9.09801
ENSMUSG00000030200	66813	79370	Bcl2l14	BCL2-like 14 (apoptosis facilitator)	protein_coding	6.17765	4.05325	5.05112e-05	0.00270834	1.15903	0.345141	0.729988	0.987829	5	3	5	6	4	30	79	11	10	14	44	20	53	34	8	4.15681	4.0345	4.3958	4.37163	4.06921	5.74484	6.36162	4.75896	4.69674	4.91922	6.05439	5.2884	6.00574	5.67465	4.50121
ENSMUSG00000108232			Gm43916	predicted gene, 43916	antisense	110.616	4.57036	4.86895e-06	0.000457647	-4.67873	-2.08882	0.0367241	0.987829	0	0	0	0	0	8	35	55	1	1	9	5	3	0	3	3.23917	3.23917	3.23917	3.23917	3.23917	4.64561	5.50682	6.23112	3.71775	3.71187	4.66545	4.32622	3.99432	3.23917	4.02706
ENSMUSG00000035936	214579	7915	Aldh5a1	aldhehyde dehydrogenase family 5, subfamily A1	protein_coding	-1.8924	-3.38149	0.000720938	0.0169941	1.04546	0.227339	0.820161	0.987829	2373	2128	1731	2251	2705	1063	805	1650	1186	717	999	917	1331	1183	1477	10.8871	11.0406	11.126	11.1774	11.0977	10.3539	9.39937	10.7661	10.3021	9.55481	10.1414	10.0353	10.2204	10.2284	10.492
ENSMUSG00000079164	53791	7100	Tlr5	toll-like receptor 5	protein_coding	-3.22145	-3.46904	0.000522319	0.0136371	-1.27546	-0.68182	0.495353	0.987829	76	210	96	293	201	20	55	95	66	26	16	16	52	68	60	6.2815	7.81058	7.14115	8.31114	7.4905	5.35677	5.96141	6.87415	6.44412	5.44044	5.08977	5.09866	5.98534	6.42161	6.23729
ENSMUSG00000081344			Gm14303	predicted gene 14303	processed_pseudogene	1.47209	3.69317	0.000221477	0.00785768	-1.14955	-1.25605	0.209099	0.987829	1303	979	733	936	1176	1498	1646	1088	1285	1455	1208	983	1520	1267	1213	10.0339	9.93547	9.90269	9.92777	9.91191	10.8428	10.4107	10.1733	10.4161	10.5575	10.4113	10.1339	10.4092	10.3259	10.212
ENSMUSG00000109291			Gm2814	predicted gene 2814	lincRNA	3.98482	3.95435	7.6743e-05	0.00362353	-1.57335	-1.73738	0.0823203	0.987829	5	16	15	21	9	28	72	33	36	98	33	21	46	38	32	4.15681	4.98984	5.15311	5.2467	4.46432	5.67572	6.25626	5.68959	5.78176	6.88711	5.7527	5.33172	5.85619	5.78664	5.57937
ENSMUSG00000110755			BC049987	cDNA sequence BC049987	lincRNA	4.12008	4.17899	2.92812e-05	0.0017644	1.24918	0.574592	0.565568	0.987829	75	82	115	67	90	691	210	295	310	119	781	336	413	474	128	6.26655	6.62092	7.37133	6.43004	6.49479	9.74359	7.56747	8.35138	8.42502	7.12888	9.79285	8.63038	8.58123	8.94209	7.14395
ENSMUSG00000078672	381530		Mup20	major urinary protein 20	protein_coding	-4.25289	-4.16343	3.13498e-05	0.0018599	-1.29837	-0.541048	0.588475	0.987829	497	512	476	722	474	122	181	189	106	13	14	32	276	88	98	8.68429	9.02513	9.29494	9.56144	8.6416	7.3784	7.37476	7.75351	7.01515	4.86392	4.98323	5.7326	8.03363	6.72636	6.81247
ENSMUSG00000020366	26420	5601	Mapk9	mitogen-activated protein kinase 9	protein_coding	-1.18383	-2.49256	0.0126828	0.093597	-1.04774	-0.699927	0.483973	0.987829	1903	1669	1294	1604	2122	1032	1830	1356	1313	1323	1109	1212	1477	1323	1433	10.5722	10.6936	10.7103	10.6933	10.7509	10.3118	10.5616	10.4864	10.4468	10.422	10.2897	10.4315	10.3683	10.3874	10.449
ENSMUSG00000061540	18406		Orm2	orosomucoid 2	protein_coding	8.16929	4.86897	1.12181e-06	0.000145843	1.27653	0.44721	0.654723	0.987829	1172	596	851	1111	768	1588	3341	1490	7992	20652	3315	26462	3090	4283	5779	9.88392	9.23703	10.1141	10.1707	9.31197	10.9261	11.4219	10.6206	13.0361	14.3678	11.8549	14.861	11.4225	12.0682	12.4461
ENSMUSG00000046417	192976	388341	Lrrc75a	leucine rich repeat containing 75A	protein_coding	3.77649	3.73566	0.000187226	0.00691252	1.22583	0.572634	0.566892	0.987829	32	15	8	14	24	51	164	19	69	30	98	115	60	59	43	5.394	4.93996	4.68095	4.91753	5.15629	6.31561	7.24844	5.18042	6.49591	5.57591	6.99018	7.20483	6.14067	6.25957	5.87643
ENSMUSG00000039159	22214	7328	Ube2h	ubiquitin-conjugating enzyme E2H	protein_coding	-1.64312	-4.1332	3.57746e-05	0.00205769	1.09762	0.648557	0.516625	0.987829	3156	2178	1650	1950	2391	839	1507	1652	1137	1309	929	1176	1946	1533	1628	11.2949	11.0738	11.0575	10.9722	10.9213	10.018	10.2853	10.7678	10.2421	10.4069	10.0383	10.3885	10.7612	10.5972	10.6307
ENSMUSG00000024588	14151	2235	Fech	ferrochelatase	protein_coding	-1.37225	-3.0529	0.00226642	0.0340878	-1.0214	-0.203092	0.839063	0.987829	6661	4347	3529	4887	5690	2962	3398	3811	3717	2942	3064	2897	3699	3197	3963	12.3669	12.0645	12.1475	12.2895	12.164	11.819	11.4461	11.9649	11.9354	11.5641	11.742	11.6772	11.6804	11.6484	11.9041
ENSMUSG00000045917	230279	203197	Tmem268	transmembrane protein 268	protein_coding	2.92051	3.96543	7.32639e-05	0.00351167	-1.15258	-0.499063	0.617735	0.987829	277	166	165	197	259	282	1072	367	244	1055	420	586	623	560	342	7.89104	7.50177	7.84384	7.77821	7.82348	8.49515	9.80265	8.65041	8.10029	10.1005	8.92369	9.40374	9.15064	9.17425	8.44186
ENSMUSG00000048905	207819	389384	Bnip5	BCL2 interacting protein 5	protein_coding	6.33751	4.02495	5.69882e-05	0.00294739	-2.29266	-2.156	0.0310838	0.987829	13	4	4	5	2	12	49	34	7	67	12	13	21	18	9	4.68289	4.15381	4.27897	4.27718	3.83009	4.93193	5.84027	5.71945	4.47322	6.43263	4.86636	4.9345	5.12323	5.09801	4.57286
ENSMUSG00000062181	13909	23491	Ces3b	carboxylesterase 3B	protein_coding	-2.78909	-3.73427	0.000188262	0.00691521	1.07222	0.231701	0.81677	0.987829	7124	6273	3435	7824	7224	1485	2545	3972	1999	634	2757	2987	1677	2176	1560	12.4635	12.5917	12.1087	12.9664	12.5071	10.8303	11.0324	12.0244	11.0465	9.38199	11.5905	11.721	10.5491	11.0973	10.5699
ENSMUSG00000079057	102294	285440	Cyp4v3	cytochrome P450, family 4, subfamily v, polypeptide 3	protein_coding	-1.94299	-3.68522	0.000228504	0.00797143	1.10928	0.533499	0.593688	0.987829	10854	8013	6865	9488	9657	3132	4092	6455	5205	2621	3524	3621	6564	4796	6154	13.0693	12.9439	13.1046	13.244	12.9247	11.8991	11.7126	12.7224	12.4192	11.3985	11.9427	11.9973	12.5043	12.2307	12.5365
ENSMUSG00000073405	667803	3133	H2-T-ps	histocompatibility 2, T region locus, pseudogene	unprocessed_pseudogene	3.52456	3.56274	0.000367006	0.010747	1.13692	0.431847	0.665853	0.987829	7	21	9	17	32	81	109	25	34	36	60	61	104	65	35	4.31802	5.21265	4.76126	5.06947	5.40901	6.86303	6.74079	5.42317	5.72388	5.7564	6.40145	6.43312	6.77905	6.36965	5.66707
ENSMUSG00000094797			Igkv6-15	immunoglobulin kappa variable 6-15	IG_V_gene	20.3737	4.47405	7.67503e-06	0.000659185	-5.6651	-2.63518	0.00840937	0.987829	5	4	11	7	1	56	9	24	18	473	4	47	30	11	14	4.15681	4.15381	4.90666	4.45749	3.65846	6.42287	4.4732	5.38575	5.13872	8.97296	4.21076	6.13835	5.43603	4.72797	4.87362
ENSMUSG00000042041	69861	254439	2010003K11Rik	RIKEN cDNA 2010003K11 gene	protein_coding	2.49054	3.03341	0.00241808	0.0353953	1.42531	1.39756	0.162246	0.987829	242	77	79	216	85	355	497	350	310	108	400	474	616	574	254	7.712	6.54642	6.89817	7.90053	6.42829	8.81203	8.72798	8.5852	8.42502	7.00736	8.85605	9.10706	9.13487	9.20874	8.03877
ENSMUSG00000037316	67384	9530	Bag4	BCL2-associated athanogene 4	protein_coding	-1.5644	-3.12758	0.00176251	0.0295793	-1.08429	-0.526539	0.598514	0.987829	1076	702	582	871	816	355	434	655	500	452	382	432	422	427	584	9.76317	9.46645	9.57718	9.826	9.39694	8.81203	8.54151	9.45655	9.08492	8.90991	8.79233	8.97791	8.61085	8.7974	9.1817
ENSMUSG00000110682			A530010L16Rik	RIKEN cDNA A530010L16 gene	lincRNA	16.9917	4.14987	3.32664e-05	0.00194425	-4.12304	-2.48534	0.0129427	0.987829	8	1	0	7	3	6	168	122	12	6	22	7	18	10	13	4.3889	3.7022	3.23917	4.45749	3.96043	4.46846	7.27918	7.1863	4.82377	4.37284	5.36379	4.51413	4.99895	4.66391	4.81954
ENSMUSG00000006395			Hyi	hydroxypyruvate isomerase (putative)	polymorphic_pseudogene	-2.18355	-4.1988	2.68336e-05	0.00165905	1.07978	0.327973	0.742932	0.987829	2545	2069	1825	1758	2893	969	760	1352	982	573	635	583	1232	1212	1621	10.9871	11.0004	11.2017	10.8241	11.1938	10.2223	9.31874	10.4822	10.0342	9.24032	9.50124	9.39654	10.1107	10.2628	10.6246
ENSMUSG00000076564			Igkv12-46	immunoglobulin kappa variable 12-46	IG_V_gene	5.98384	3.57446	0.000350951	0.0105069	5.18882	2.34082	0.0192415	0.987829	5	0	2	3	2	20	20	4	13	9	5	47	14	1	287	4.15681	3.23917	3.9822	4.04995	3.83009	5.35677	5.0201	4.18176	4.88237	4.61132	4.32059	6.13835	4.81036	3.70621	8.20342
ENSMUSG00000021208	217845		Ifi27l2b	interferon, alpha-inducible protein 27 like 2B	protein_coding	3.3684	3.17395	0.0015038	0.0267765	1.65063	1.22715	0.219768	0.987829	123	157	145	148	225	812	638	326	667	47	842	528	1502	1080	365	6.84924	7.42951	7.67301	7.40425	7.63775	9.97169	9.0743	8.4878	9.48825	6.03557	9.89914	9.25773	10.3922	10.0992	8.53094
ENSMUSG00000110827			Gm32281	predicted gene, 32281	lincRNA	3.40308	3.57462	0.000350735	0.0105069	1.31424	0.83455	0.403971	0.987829	22	7	18	8	20	68	28	52	60	21	64	106	52	53	33	5.07107	4.43497	5.31043	4.5365	5.008	6.65121	5.30239	6.16862	6.33447	5.24864	6.47628	7.10189	5.98534	6.14008	5.60925
ENSMUSG00000046182	269994	146395	Gsg1l	GSG1-like	protein_coding	2.87093	3.82845	0.000128953	0.00537948	-2.19357	-2.94843	0.00319388	0.987829	20	11	5	10	14	27	27	45	37	19	7	12	17	18	19	4.99513	4.71611	4.3958	4.67855	4.74433	5.63979	5.27036	6.01086	5.80981	5.16309	4.50763	4.87439	4.95454	5.09801	5.11234
ENSMUSG00000022613	56727	55586	Miox	myo-inositol oxygenase	protein_coding	4.64815	2.86142	0.00421754	0.0496299	2.73028	1.88726	0.0591252	0.987829	3	7	7	2	4	37	48	3	13	6	121	57	62	32	7	3.95466	4.43497	4.59429	3.90402	4.06921	5.96236	5.81899	4.059	4.88237	4.37284	7.25568	6.35503	6.17693	5.61496	4.42412
ENSMUSG00000018168	22780	22806	Ikzf3	IKAROS family zinc finger 3	protein_coding	9.62622	4.2931	1.76194e-05	0.00122954	-2.42605	-1.74739	0.0805701	0.987829	28	7	13	21	19	17	572	226	33	33	66	46	112	58	47	5.27446	4.43497	5.0361	5.2467	4.96794	5.21376	8.92247	7.99144	5.69398	5.66918	6.51225	6.11471	6.86951	6.24035	5.9702
ENSMUSG00000041323	78801	122481	Ak7	adenylate kinase 7	protein_coding	3.18004	3.00198	0.00268229	0.037797	1.63125	1.3602	0.173765	0.987829	9	6	8	4	6	28	18	6	31	14	41	44	23	37	14	4.45488	4.35054	4.68095	4.17144	4.24909	5.67572	4.93815	4.38397	5.63213	4.91922	5.97845	6.06619	5.19967	5.7595	4.87362
ENSMUSG00000039552	212892	345895	Rsph4a	radial spoke head 4 homolog A (Chlamydomonas)	protein_coding	-4.20315	-4.58835	4.4676e-06	0.000432651	1.46298	0.954447	0.339858	0.987829	45	49	39	66	24	7	8	15	15	6	15	7	6	14	34	5.72113	6.03553	6.07667	6.41266	5.15629	4.56079	4.40633	4.98805	4.99149	4.37284	5.03766	4.51413	4.29559	4.90089	5.63847
ENSMUSG00000024254	67470	64241	Abcg8	ATP binding cassette subfamily G member 8	protein_coding	-2.29755	-4.62432	3.75821e-06	0.00038705	1.48643	1.98871	0.0467331	0.987829	5965	4062	2775	6084	4290	1423	1723	2202	2575	1394	3687	2545	3649	2353	1786	12.2083	11.9671	11.8023	12.6045	11.7585	10.7695	10.4758	11.1785	11.4089	10.4965	12.0076	11.4914	11.6609	11.2092	10.7628
ENSMUSG00000052914	13110	1573	Cyp2j6	cytochrome P450, family 2, subfamily j, polypeptide 6	protein_coding	-1.64005	-2.96369	0.00303979	0.0413904	-1.0774	-0.43359	0.664586	0.987829	2691	2247	1605	2329	2431	1052	952	1825	1468	1034	935	1048	1453	1297	1362	11.0668	11.1184	11.0179	11.2262	10.945	10.3391	9.63518	10.91	10.6057	10.072	10.0475	10.2248	10.3451	10.3592	10.3767
ENSMUSG00000049225	381511	54704	Pdp1	pyruvate dehyrogenase phosphatase catalytic subunit 1	protein_coding	3.38457	4.9166	8.80586e-07	0.000121119	-1.0789	-0.245799	0.805838	0.987829	53	31	27	24	64	102	159	58	95	205	174	161	102	64	55	5.88893	5.56731	5.69287	5.36507	6.10846	7.15002	7.20906	6.29094	6.87957	7.83395	7.72726	7.63939	6.7555	6.35189	6.14054
ENSMUSG00000019232	71760	64850	Etnppl	ethanolamine phosphate phospholyase	protein_coding	-3.15948	-2.95393	0.00313758	0.0418685	-2.045	-1.49661	0.134495	0.987829	4249	4106	3160	5678	4408	291	301	1908	966	2937	210	282	538	502	1792	11.7212	11.9826	11.9888	12.5052	11.7974	8.5382	8.04459	10.9736	10.0109	11.5617	7.97723	8.39039	8.94643	9.02185	10.7676
ENSMUSG00000038540	233424	342125	Tmc3	transmembrane channel-like gene family 3	protein_coding	3.10476	2.72218	0.00648534	0.0637484	2.23542	1.82472	0.0680434	0.987829	26	13	5	10	12	12	39	98	16	21	27	90	162	122	27	5.21024	4.83345	4.3958	4.67855	4.64095	4.93193	5.61082	6.91241	5.04256	5.24864	5.55473	6.89828	7.33317	7.12959	5.41898
ENSMUSG00000070003	76900	170463	Ssbp4	single stranded DNA binding protein 4	protein_coding	2.84762	3.83223	0.000126989	0.00533037	-1.20502	-0.681017	0.49586	0.987829	224	147	137	169	185	259	1301	239	269	412	342	415	431	409	313	7.61044	7.3447	7.59856	7.57656	7.3832	8.37892	10.0766	8.06649	8.23205	8.78161	8.63977	8.92217	8.63988	8.7379	8.32107
ENSMUSG00000035385	20296	6357	Ccl2	chemokine (C-C motif) ligand 2	protein_coding	7.55076	4.19645	2.71135e-05	0.00167091	-2.37444	-1.88935	0.0588453	0.987829	44	23	34	11	36	39	908	79	78	107	52	66	122	120	91	5.69862	5.29176	5.92956	4.74317	5.51903	6.01867	9.56855	6.65071	6.64076	6.99578	6.23866	6.52501	6.97507	7.10878	6.72262
ENSMUSG00000005481	68278	10212	Ddx39	DEAD (Asp-Glu-Ala-Asp) box polypeptide 39	protein_coding	1.72073	3.7755	0.000159686	0.00614806	-1.15335	-0.953494	0.34034	0.987829	511	451	330	359	486	750	921	420	714	632	643	560	633	635	519	8.72259	8.84903	8.78516	8.58879	8.67602	9.85932	9.58856	8.83662	9.58402	9.37756	9.51884	9.34011	9.17286	9.35008	9.01723
ENSMUSG00000008683	267019	6210	Rps15a	ribosomal protein S15A	protein_coding	1.65835	3.78976	0.000150791	0.00591357	-1.31846	-1.95349	0.0507616	0.987829	862	607	473	536	742	950	1085	717	847	1331	766	593	839	865	740	9.45092	9.26261	9.28609	9.14396	9.26376	10.1942	9.81968	9.58372	9.82493	10.4306	9.76546	9.42041	9.56786	9.78502	9.51348
ENSMUSG00000002105	68427	91252	Slc39a13	solute carrier family 39 (metal ion transporter), member 13	protein_coding	1.48663	4.00368	6.23652e-05	0.00312336	-1.09368	-0.815919	0.414547	0.987829	329	294	204	309	385	385	556	333	408	433	418	303	492	386	350	8.12164	8.26216	8.12792	8.38352	8.35686	8.92443	8.88313	8.51689	8.80261	8.85039	8.91707	8.48853	8.82254	8.65812	8.47347
ENSMUSG00000034837	14685	2779	Gnat1	guanine nucleotide binding protein, alpha transducing 1	protein_coding	3.75663	3.68886	0.000225263	0.00794743	1.22107	0.597408	0.550235	0.987829	102	72	44	213	80	313	99	315	353	670	417	563	269	645	301	6.62315	6.46778	6.20967	7.88189	6.3585	8.6383	6.62533	8.44086	8.60298	9.4595	8.91374	9.3476	7.99917	9.37198	8.26796
ENSMUSG00000029373	56744	5196	Pf4	platelet factor 4	protein_coding	30.4088	4.35357	1.33937e-05	0.00102099	-6.04346	-2.19721	0.0280054	0.987829	17	13	14	16	17	50	2434	26	20	148	25	66	82	170	28	4.87142	4.83345	5.09599	5.02091	4.88356	6.29314	10.9686	5.45955	5.22801	7.40713	5.48164	6.52501	6.49568	7.55541	5.45265
ENSMUSG00000046814	320415	2644	Gchfr	GTP cyclohydrolase I feedback regulator	protein_coding	-1.81518	-3.71678	0.00020178	0.00732309	1.14168	0.754931	0.45029	0.987829	3223	3040	2302	2613	3356	1174	1023	1922	1719	1549	1287	1470	1936	1768	2297	11.325	11.5513	11.5343	11.391	11.4064	10.4952	9.7366	10.984	10.8309	10.6467	10.5014	10.7064	10.7539	10.8006	11.1224
ENSMUSG00000021211	622402		Akr1c12	aldo-keto reductase family 1, member C12	protein_coding	-1.84124	-3.67883	0.000234308	0.00811568	1.22835	1.18672	0.235337	0.987829	2486	1843	1495	1952	2261	1090	884	1274	1109	622	1072	1040	1346	1301	1577	10.9536	10.8351	10.9165	10.9736	10.8414	10.3896	9.53087	10.3976	10.2067	9.3552	10.2415	10.2139	10.2363	10.3636	10.5853
ENSMUSG00000084274			Gm12504	predicted pseudogene 12504	transcribed_processed_pseudogene	7.207	2.94454	0.00323438	0.0426925	2.24519	1.58715	0.112478	0.987829	1	2	1	0	1	10	12	5	6	1	31	17	16	8	2	3.65506	3.89124	3.76744	3.23917	3.65846	4.79772	4.65094	4.28857	4.38637	3.71187	5.68989	5.14884	4.90841	4.52312	3.8851
ENSMUSG00000023078	55985	10563	Cxcl13	chemokine (C-X-C motif) ligand 13	protein_coding	62.3254	4.68172	2.84485e-06	0.000310334	-4.85012	-1.74125	0.0816405	0.987829	156	60	84	65	104	103	29960	269	177	2248	393	1394	3031	304	680	7.14483	6.25893	6.97402	6.39505	6.66589	7.16235	14.5778	8.22608	7.67283	11.1787	8.8316	10.6307	11.3949	8.3312	9.39473
ENSMUSG00000020372	14694	10399	Rack1	receptor for activated C kinase 1	protein_coding	1.63042	3.62156	0.000292827	0.0094849	-1.33907	-2.06756	0.0386817	0.987829	9903	7537	5683	6534	9407	11242	12086	8512	10523	16291	9055	7177	10167	9036	9273	12.9373	12.8558	12.8326	12.7071	12.8869	13.7377	13.2697	13.1205	13.4322	14.0259	13.3	12.981	13.1338	13.1419	13.1264
ENSMUSG00000033777	279572		Tlr13	toll-like receptor 13	protein_coding	6.22685	4.14978	3.32791e-05	0.00194425	-1.40945	-0.792648	0.427983	0.987829	39	37	49	53	50	84	1114	123	57	188	158	232	245	211	130	5.58004	5.74192	6.33108	6.16449	5.84534	6.90774	9.85696	7.19665	6.27626	7.71938	7.60048	8.1257	7.87436	7.83995	7.16353
ENSMUSG00000026781	74159	91452	Acbd5	acyl-Coenzyme A binding domain containing 5	protein_coding	-1.76631	-3.16449	0.00155357	0.0273196	1.02251	0.127539	0.898514	0.99624	7486	4844	4143	6477	6548	2064	3500	4755	3390	1878	2778	2871	3623	3268	3558	12.5348	12.22	12.378	12.6945	12.3658	11.3011	11.4885	12.2829	11.8032	10.9216	11.6014	11.6642	11.6507	11.6799	11.7493
ENSMUSG00000078817	378425,115489386	91662,NA	Nlrp12	NLR family, pyrin domain containing 12	protein_coding	5.3886	4.20611	2.59802e-05	0.00161682	-1.69752	-1.27846	0.201089	0.987829	396	323	241	350	258	1190	421	583	843	4757	1151	982	815	1112	659	8.37292	8.39012	8.35381	8.55393	7.81835	10.5145	8.49984	9.29327	9.81825	12.2539	10.3425	10.1324	9.52703	10.1406	9.35074
ENSMUSG00000042589	13048	23316	Cux2	cut-like homeobox 2	protein_coding	1.50464	1.99629	0.0459019	0.204187	1.65929	2.5332	0.0113027	0.987829	1660	1069	472	520	1032	1060	1334	1158	1821	1012	2239	2845	1516	2316	1572	10.3777	10.06	9.28312	9.10169	9.72737	10.3499	10.1122	10.2619	10.9132	10.0415	11.2923	11.6512	10.4054	11.1865	10.5808
ENSMUSG00000053702	74103		Nebl	nebulette	protein_coding	4.42341	4.62354	3.77242e-06	0.00038705	-1.1832	-0.567594	0.570311	0.987829	26	5	2	15	12	42	47	46	33	67	53	54	15	48	25	5.21024	4.2577	3.9822	4.97033	4.64095	6.09905	5.79738	6.03453	5.69398	6.43263	6.26008	6.29347	4.86042	6.03202	5.34891
ENSMUSG00000021620	74156	134526	Acot12	acyl-CoA thioesterase 12	protein_coding	-1.58397	-2.79411	0.00520425	0.0562926	-1.11155	-0.626122	0.531235	0.987829	4592	3053	2637	3721	4017	1425	1833	2436	1656	3211	1777	1645	2371	1832	2095	11.8326	11.5574	11.7291	11.8979	11.6641	10.7715	10.5639	11.3231	10.7776	11.6896	10.9617	10.867	11.0434	10.8514	10.9907
ENSMUSG00000018459	114644	64849	Slc13a3	solute carrier family 13 (sodium-dependent dicarboxylate transporter), member 3	protein_coding	2.0268	2.71792	0.00656928	0.0643379	1.65275	1.63374	0.102314	0.987829	832	797	698	704	889	1656	2625	745	2050	551	3211	3139	3098	1595	1249	9.4012	9.64502	9.83351	9.52593	9.51728	10.986	11.0766	9.63766	11.0825	9.18561	11.8092	11.7923	11.4262	10.6537	10.2535
ENSMUSG00000063506	239027	58504	Arhgap22	Rho GTPase activating protein 22	protein_coding	7.68544	4.15015	3.32254e-05	0.00194425	-1.63993	-1.10668	0.268434	0.987829	9	4	8	14	10	12	268	36	34	25	28	49	57	29	39	4.45488	4.15381	4.68095	4.91753	4.52661	4.93193	7.88925	5.77727	5.72388	5.40428	5.58982	6.18446	6.08444	5.52011	5.77578
ENSMUSG00000027332	56357	3712	Ivd	isovaleryl coenzyme A dehydrogenase	protein_coding	-1.91511	-3.53935	0.000401112	0.0112626	1.16785	0.818415	0.41312	0.987829	10788	9819	7367	8281	12429	4308	2993	6956	4877	3985	5002	4743	5806	5630	6891	13.0605	13.2365	13.2062	13.0481	13.288	12.3571	11.2644	12.8299	12.3256	11.9995	12.446	12.3852	12.3278	12.4612	12.6992
ENSMUSG00000047798	246746	146722	Cd300lf	CD300 molecule like family member F	protein_coding	7.41383	4.33227	1.47582e-05	0.00109424	-1.64894	-1.06289	0.287833	0.987829	89	63	62	73	46	60	1762	184	109	563	197	413	360	304	157	6.46265	6.31413	6.60502	6.5301	5.75986	6.50315	10.5077	7.71811	7.05	9.21571	7.89189	8.91546	8.39326	8.3312	7.40464
ENSMUSG00000004460	67838	51726	Dnajb11	DnaJ heat shock protein family (Hsp40) member B11	protein_coding	1.9773	3.74369	0.000181336	0.00677545	-1.07708	-0.387202	0.698607	0.987829	3875	2490	1762	2223	3465	6045	4252	2996	6036	5040	5500	3897	4575	3933	5376	11.589	11.2654	11.1514	11.1595	11.4522	12.8443	11.7676	11.6197	12.6322	12.337	12.5824	12.1028	11.9855	11.9457	12.3421
ENSMUSG00000066245			Gm10156	predicted gene 10156	processed_pseudogene	4.96626	3.96191	7.43541e-05	0.00354602	-2.95874	-2.56808	0.0102264	0.987829	23	17	16	20	17	26	92	30	44	255	34	36	39	27	13	5.10734	5.03773	5.20775	5.20467	4.88356	5.60287	6.53853	5.59581	5.9915	8.12608	5.78304	5.85305	5.68825	5.4529	4.81954
ENSMUSG00000050627	333433	23171	Gpd1l	glycerol-3-phosphate dehydrogenase 1-like	protein_coding	-1.61124	-3.50101	0.000463505	0.0124087	-1.08648	-0.500909	0.616435	0.987829	1456	1185	876	1488	1469	522	905	1019	740	591	584	445	800	687	1017	10.1914	10.2062	10.1552	10.5862	10.2273	9.34908	9.56389	10.0804	9.63439	9.28359	9.38369	9.01914	9.50092	9.46051	9.96212
ENSMUSG00000024049	17929	8736	Myom1	myomesin 1	protein_coding	7.4013	3.73522	0.000187553	0.00691252	-4.38334	-2.85426	0.00431375	0.987829	56	18	48	23	30	24	188	36	134	889	39	46	79	57	74	5.94691	5.08382	6.30763	5.3268	5.35033	5.52582	7.4237	5.77727	7.31144	9.85807	5.9254	6.11471	6.45223	6.22086	6.47728
ENSMUSG00000024427	24066	81848	Spry4	sprouty RTK signaling antagonist 4	protein_coding	-2.84816	-3.93844	8.20123e-05	0.00384364	1.74152	2.15172	0.0314196	0.987829	516	493	210	524	693	233	193	157	130	52	320	272	289	204	272	8.73602	8.97255	8.16704	9.11237	9.16828	8.23514	7.45766	7.51024	7.27269	6.14591	8.54842	8.3412	8.0955	7.79518	8.13091
ENSMUSG00000026198	74104	10058	Abcb6	ATP-binding cassette, sub-family B (MDR/TAP), member 6	protein_coding	-1.44742	-2.95659	0.00311065	0.0416677	-1.12755	-0.818209	0.413238	0.987829	409	414	282	365	435	206	210	264	253	289	176	173	254	215	300	8.41697	8.7307	8.56863	8.61156	8.52368	8.06888	7.56747	8.20068	8.14912	8.2955	7.74235	7.73401	7.92244	7.86491	8.26345
ENSMUSG00000014686	330483	388551	Ceacam16	carcinoembryonic antigen-related cell adhesion molecule 16	protein_coding	45.1661	4.19241	2.76003e-05	0.00168994	-3.31728	-1.83868	0.065962	0.987829	0	3	0	1	0	1	152	33	3	13	11	17	15	6	3	3.23917	4.0345	3.23917	3.71135	3.23917	3.75362	7.15204	5.68959	4.06076	4.86392	4.80326	5.14884	4.86042	4.35978	4.02706
ENSMUSG00000009246	56843	29850	Trpm5	transient receptor potential cation channel, subfamily M, member 5	protein_coding	26.828	4.08575	4.39355e-05	0.00242487	-4.20813	-2.30835	0.0209795	0.987829	1	0	2	1	0	3	66	40	4	4	8	2	1	7	7	3.65506	3.23917	3.9822	3.71135	3.23917	4.12115	6.15918	5.88603	4.18376	4.17245	4.58949	3.93626	3.67845	4.44483	4.42412
ENSMUSG00000042249	320129	157	Grk3	G protein-coupled receptor kinase 3	protein_coding	3.97245	4.02891	5.60369e-05	0.00292819	-1.21594	-0.552397	0.580676	0.987829	161	122	80	148	147	468	1470	197	321	144	391	358	372	603	261	7.18472	7.10772	6.91366	7.40425	7.09064	9.19627	10.25	7.80839	8.47268	7.37182	8.82454	8.71775	8.43802	9.27766	8.0753
ENSMUSG00000003355	66120	51303	Fkbp11	FK506 binding protein 11	protein_coding	4.81908	4.21536	2.49377e-05	0.00157257	-1.37559	-0.83647	0.40289	0.987829	156	104	57	145	89	964	234	192	724	178	524	202	344	449	266	7.14483	6.90892	6.50585	7.37785	6.48174	10.215	7.70946	7.77433	9.6036	7.64745	9.23188	7.93984	8.33133	8.86694	8.10084
ENSMUSG00000045679	217430	130814	Pqlc3	PQ loop repeat containing	protein_coding	8.60936	4.16928	3.05563e-05	0.00182386	-1.57191	-1.03219	0.301985	0.987829	8	3	8	1	12	13	192	32	15	36	23	34	63	17	30	4.3889	4.0345	4.68095	3.71135	4.64095	4.99373	7.45094	5.65905	4.99149	5.7564	5.40426	5.79416	6.19471	5.05165	5.51753
ENSMUSG00000055730	102022		Ces2a	carboxylesterase 2A	protein_coding	-2.07618	-4.05606	4.99076e-05	0.00269008	1.11831	0.53458	0.59294	0.987829	19158	16481	8037	12532	14555	3286	5907	8558	7754	5922	4760	4374	7804	10380	8700	13.8876	13.9826	13.3315	13.6448	13.5154	11.968	12.2397	13.1283	12.9926	12.5689	12.3747	12.2687	12.7532	13.3416	13.0346
ENSMUSG00000038264	20361	8482	Sema7a	sema domain, immunoglobulin domain (Ig), and GPI membrane anchor, (semaphorin) 7A	protein_coding	5.31278	4.13426	3.56102e-05	0.00205446	-1.34162	-0.774838	0.438435	0.987829	8	5	11	6	11	9	79	70	15	46	45	24	32	14	41	4.3889	4.2577	4.90666	4.37163	4.58533	4.72426	6.36162	6.50759	4.99149	6.0124	6.07881	5.45363	5.49636	4.90089	5.82704
ENSMUSG00000021356	16364	3662	Irf4	interferon regulatory factor 4	protein_coding	5.74426	4.05876	4.93346e-05	0.00267361	-1.78783	-1.42807	0.153272	0.987829	11	15	15	18	15	23	268	108	25	30	46	52	55	46	31	4.57507	4.93996	5.15311	5.11618	4.79265	5.48555	7.88925	7.03297	5.42723	5.57591	6.1028	6.25088	6.04565	5.98633	5.54881
ENSMUSG00000063628			Gm7665	predicted pseudogene 7665	processed_pseudogene	2.46843	3.81949	0.00013373	0.00549534	-1.42736	-1.6635	0.0962122	0.987829	16	13	17	15	18	35	55	26	23	48	21	23	37	29	22	4.82712	4.83345	5.26012	4.97033	4.9265	5.90366	5.96141	5.45955	5.35119	6.05835	5.32201	5.41425	5.63617	5.52011	5.23612
ENSMUSG00000045382	12767	7852	Cxcr4	chemokine (C-X-C motif) receptor 4	protein_coding	4.83036	4.02741	5.63957e-05	0.00293273	-1.27903	-0.66343	0.507055	0.987829	18	47	22	24	38	31	453	90	67	118	113	97	182	73	78	4.9141	5.99075	5.49416	5.36507	5.57078	5.77812	8.60033	6.80802	6.4616	7.11825	7.16882	6.99095	7.48342	6.50418	6.53895
ENSMUSG00000064254	66071	23474	Ethe1	ethylmalonic encephalopathy 1	protein_coding	-2.81447	-3.56095	0.000369521	0.0107487	1.25558	0.881478	0.378059	0.987829	2143	4196	2765	1642	3088	610	662	1795	1129	469	801	1180	1379	1255	1437	10.7416	12.0137	11.7971	10.7267	11.2872	9.56788	9.12577	10.8864	10.2321	8.96116	9.82857	10.3934	10.2708	10.3124	10.4529
ENSMUSG00000034449	192970	79154	Dhrs11	dehydrogenase/reductase (SDR family) member 11	protein_coding	-1.59071	-3.51293	0.000443196	0.0120004	1.09948	0.688855	0.490915	0.987829	1221	1063	730	817	1241	510	766	565	737	393	546	562	708	627	853	9.94186	10.0521	9.89689	9.73563	9.98806	9.31649	9.32975	9.24938	9.62866	8.71642	9.28942	9.34511	9.32948	9.33231	9.71361
ENSMUSG00000056812	20451	51046	St8sia3	ST8 alpha-N-acetyl-neuraminide alpha-2,8-sialyltransferase 3	protein_coding	5.16187	4.57265	4.81589e-06	0.000457052	-1.42665	-0.908177	0.363784	0.987829	15	10	9	11	13	65	33	28	118	25	43	30	32	76	14	4.78106	4.65249	4.76126	4.74317	4.69385	6.59749	5.4516	5.52943	7.14971	5.40428	6.02954	5.66811	5.49636	6.55149	4.87362
ENSMUSG00000081957			Ak3l2-ps	adenylate kinase 3-like 2, pseudogene	processed_pseudogene	-2.42803	-2.86527	0.00416649	0.0492268	-1.32819	-0.975	0.329561	0.987829	89	56	41	155	70	13	30	59	24	34	18	23	17	29	34	6.46265	6.18177	6.1314	7.46402	6.20754	4.99373	5.36414	6.31033	5.38977	5.69888	5.18784	5.41425	4.95454	5.52011	5.63847
ENSMUSG00000051439	12475	929	Cd14	CD14 antigen	protein_coding	8.84549	4.25929	2.05082e-05	0.00136025	-2.69729	-1.85621	0.0634239	0.987829	140	122	96	81	151	136	989	177	176	3538	225	383	757	288	238	7.00913	7.10772	7.14115	6.65336	7.12441	7.51905	9.68892	7.66704	7.66538	11.8287	8.0698	8.81099	9.42331	8.25776	7.9516
ENSMUSG00000074063	71839	29948	Osgin1	oxidative stress induced growth inhibitor 1	protein_coding	2.00296	2.18306	0.0290317	0.155708	1.76647	3.23776	0.00120471	0.987829	9492	1200	1492	1853	4953	7142	6341	4088	6897	7534	12624	10235	16117	10920	8245	12.8763	10.224	10.9136	10.8992	11.9647	13.0843	12.3416	12.0657	12.824	12.9153	13.7786	13.4921	13.7974	13.4146	12.9573
ENSMUSG00000018340	11749	309	Anxa6	annexin A6	protein_coding	-1.56768	-3.44196	0.000577524	0.0144617	1.13712	1.00947	0.312749	0.987829	6646	6825	4787	5354	7822	3385	4027	4633	3964	2636	3581	3730	5085	4236	5052	12.3636	12.713	12.5858	12.4207	12.6215	12.0106	11.6896	12.2455	12.0278	11.4067	11.9658	12.0399	12.1373	12.0523	12.2528
ENSMUSG00000044393	13511	1829	Dsg2	desmoglein 2	protein_coding	-1.57775	-3.25243	0.00114423	0.0226001	1.03717	0.250864	0.80192	0.987829	3662	3158	2224	3028	4174	1582	2134	2561	1997	1257	1669	1669	2240	2010	2476	11.508	11.6059	11.4849	11.6022	11.7191	10.9207	10.7808	11.3948	11.0451	10.3493	10.8721	10.8877	10.9622	10.9839	11.2297
ENSMUSG00000028124	14630	2730	Gclm	glutamate-cysteine ligase, modifier subunit	protein_coding	-1.28999	-3.5903	0.000330296	0.0101741	-1.02292	-0.241796	0.808938	0.987829	7068	5154	4047	5034	6341	3245	4401	4147	4282	3823	3238	3337	4717	3615	4920	12.4521	12.3092	12.3443	12.3321	12.3196	11.95	11.8171	12.0863	12.1386	11.94	11.8212	11.8801	12.0294	11.8247	12.2148
ENSMUSG00000021824	55946	26985	Ap3m1	adaptor-related protein complex 3, mu 1 subunit	protein_coding	-1.71567	-3.57804	0.000346179	0.0104912	1.16121	1.09856	0.271958	0.987829	2228	1938	1643	2206	1660	795	1149	1397	1194	832	1133	1318	1293	1121	1413	10.7971	10.9069	11.0514	11.1485	10.401	9.94174	9.9007	10.5288	10.3116	9.76446	10.3201	10.5508	10.1793	10.152	10.429
ENSMUSG00000041920	104681	9120	Slc16a6	solute carrier family 16 (monocarboxylic acid transporters), member 6	protein_coding	3.93566	4.31099	1.62529e-05	0.00114686	-1.11616	-0.300768	0.763592	0.987829	350	273	165	194	338	1895	538	309	888	831	1257	883	438	1076	512	8.20522	8.16184	7.84384	7.75791	8.18019	11.1788	8.83754	8.41459	9.89176	9.76276	10.4679	9.98182	8.66205	10.0939	8.99835
ENSMUSG00000031320	20102	6192	Rps4x	ribosomal protein S4, X-linked	protein_coding	1.4478	3.37767	0.000731017	0.0171056	-1.28243	-2.38455	0.0171002	0.987829	3381	2551	1831	2083	3404	3569	4213	2720	3203	3927	2676	2258	3279	2766	3009	11.3936	11.3	11.2064	11.0665	11.4267	12.0867	11.7544	11.4811	11.7218	11.9785	11.5478	11.32	11.5076	11.4408	11.509
ENSMUSG00000095351			Igkv3-2	immunoglobulin kappa variable 3-2	IG_V_gene	36.921	5.31047	1.09342e-07	2.33193e-05	2.79342	1.19981	0.230212	0.987829	2	0	4	7	2	32	33	4	330	140	3	759	568	112	102	3.82533	3.23917	4.27897	4.45749	3.83009	5.8106	5.4516	4.18176	8.51053	7.33561	4.08444	9.76786	9.02185	7.02235	6.86138
ENSMUSG00000015093	69454	9022	Clic3	chloride intracellular channel 3	protein_coding	-15.2805	-3.63994	0.000272697	0.00904905	2.42644	0.760667	0.446856	0.987829	22	6	8	3	13	1	0	2	0	0	0	2	4	2	0	5.07107	4.35054	4.68095	4.04995	4.69385	3.75362	3.23917	3.9115	3.23917	3.23917	3.23917	3.93626	4.10795	3.89683	3.23917
ENSMUSG00000071172	20383	6428	Srsf3	serine and arginine-rich splicing factor 3	protein_coding	1.39504	3.53525	0.000407396	0.0113648	-1.06073	-0.659818	0.509371	0.987829	1212	1330	776	1093	1345	1303	2100	1339	1364	1471	1367	1424	1367	1400	1544	9.93139	10.3702	9.98337	10.1475	10.1021	10.6438	10.7578	10.4684	10.501	10.573	10.5873	10.6611	10.2583	10.4679	10.5552
ENSMUSG00000060560	234677	283848	Ces4a	carboxylesterase 4A	protein_coding	2.18483	1.76565	0.0774551	0.275314	5.46082	2.76275	0.00573168	0.987829	4	3	2	7	2	8	9	5	11	4	116	48	9	15	1	4.06262	4.0345	3.9822	4.45749	3.83009	4.64561	4.4732	4.28857	4.76204	4.17245	7.20201	6.1616	4.51967	4.95327	3.6978
ENSMUSG00000056498	320782	201799	Tmem154	transmembrane protein 154	protein_coding	9.69528	4.27042	1.95108e-05	0.00133695	-2.09912	-1.49961	0.133715	0.987829	22	6	7	3	10	9	290	66	12	91	48	25	79	25	27	5.07107	4.35054	4.59429	4.04995	4.52661	4.72426	7.99466	6.43901	4.82377	6.79646	6.14957	5.49187	6.45223	5.38205	5.41898
ENSMUSG00000030610	76375	55070	Det1	de-etiolated homolog 1 (Arabidopsis)	protein_coding	1.21129	1.57552	0.115136	0.34432	1.30168	2.24914	0.0245034	0.987829	187	200	145	210	245	215	265	223	240	177	260	255	355	358	253	7.37595	7.746	7.67301	7.86301	7.74989	8.12646	7.87426	7.97355	8.07804	7.64005	8.26511	8.25352	8.37419	8.55461	8.03347
ENSMUSG00000037447	214855	10865	Arid5a	AT rich interactive domain 5A (MRF1-like)	protein_coding	5.76681	3.85887	0.00011391	0.00483698	-2.905	-2.33804	0.0193854	0.987829	59	62	55	82	59	71	432	103	87	1126	85	153	146	110	122	6.00254	6.29597	6.46415	6.66804	6.02014	6.70297	8.53518	6.97396	6.77216	10.1929	6.81492	7.57266	7.20048	6.9999	7.08353
ENSMUSG00000029445	15445	3242	Hpd	4-hydroxyphenylpyruvic acid dioxygenase	protein_coding	-2.24498	-3.6157	0.000299534	0.00962006	1.14544	0.562492	0.573781	0.987829	108339	117267	86444	95969	127378	41657	20171	65530	50189	39814	44292	47330	43904	48649	75926	16.3857	16.812	16.7561	16.5799	16.6428	15.6259	14.0075	16.0624	15.6841	15.3142	15.5881	15.6995	15.242	15.5681	16.1573
ENSMUSG00000071551	432720		Akr1c19	aldo-keto reductase family 1, member C19	protein_coding	-2.38461	-3.41441	0.000639207	0.0155349	1.09645	0.346379	0.729058	0.987829	2726	1655	1318	1972	2280	788	496	1237	912	300	624	715	886	842	1226	11.0853	10.6816	10.7366	10.9882	10.8534	9.92922	8.7252	10.3557	9.92948	8.3463	9.47669	9.6836	9.64461	9.74697	10.2271
ENSMUSG00000028132	99887	148534	Tlcd4	TLC domain containing 4	protein_coding	-1.32698	-2.62839	0.00857907	0.0749376	-1.11347	-1.01802	0.308668	0.987829	5235	3034	2664	3451	3871	1772	3033	2689	2319	3033	2293	1989	2934	2027	2385	12.0207	11.5485	11.7437	11.7898	11.611	11.0828	11.2834	11.4647	11.2589	11.6078	11.3264	11.1384	11.3483	10.9959	11.1761
ENSMUSG00000002808	105298	54749	Epdr1	ependymin related protein 1 (zebrafish)	protein_coding	3.93557	3.9252	8.66586e-05	0.00401187	-1.35093	-0.954303	0.33993	0.987829	14	8	7	7	6	21	61	8	36	34	29	20	32	21	13	4.73305	4.51269	4.59429	4.45749	4.24909	5.40112	6.07276	4.55042	5.78176	5.69888	5.62401	5.2884	5.49636	5.22758	4.81954
ENSMUSG00000030161	57436	23710	Gabarapl1	gamma-aminobutyric acid (GABA) A receptor-associated protein-like 1	protein_coding	-1.8823	-3.05062	0.00228372	0.0342646	-1.1009	-0.454758	0.649283	0.987829	21936	10500	9568	13429	13788	3219	6282	8190	5502	10878	4776	5023	8091	5390	8340	14.0828	13.3331	13.5826	13.7443	13.4374	11.9384	12.3282	13.065	12.499	13.4441	12.3795	12.4676	12.8051	12.3985	12.9738
ENSMUSG00000021214	105349	8644	Akr1c18	aldo-keto reductase family 1, member C18	protein_coding	46.2925	4.52475	6.04671e-06	0.000546536	3.21882	1.18768	0.234959	0.987829	11	3	4	5	1	171	947	20	41	2	1769	834	147	311	4	4.57507	4.0345	4.27897	4.27718	3.65846	7.82009	9.62776	5.22421	5.91655	3.90475	10.9553	9.90102	7.20915	8.36219	4.14533
ENSMUSG00000006345	14598	2678	Ggt1	gamma-glutamyltransferase 1	protein_coding	8.20531	3.80054	0.000144382	0.00576048	-2.09299	-1.76422	0.0776944	0.987829	4	2	0	1	2	3	16	12	8	29	4	4	12	5	8	4.06262	3.89124	3.23917	3.71135	3.83009	4.12115	4.85015	4.8206	4.55313	5.54332	4.21076	4.21586	4.70315	4.26623	4.50121
ENSMUSG00000029602	19415	8437	Rasal1	RAS protein activator like 1 (GAP1 like)	protein_coding	6.34451	3.8688	0.000109373	0.00471821	-2.94876	-2.33074	0.0197673	0.987829	9	11	10	15	11	11	143	37	11	163	22	25	35	21	15	4.45488	4.71611	4.83624	4.97033	4.58533	4.86675	7.07523	5.80528	4.76204	7.53232	5.36379	5.49187	5.58199	5.22758	4.9253
ENSMUSG00000052212	68891	57126	Cd177	CD177 antigen	protein_coding	17.1774	4.40173	1.07391e-05	0.000852882	-2.38065	-1.45773	0.144915	0.987829	2	3	5	3	2	8	247	9	8	30	9	38	15	32	12	3.82533	4.0345	4.3958	4.04995	3.83009	4.64561	7.78088	4.62449	4.55313	5.57591	4.66545	5.90951	4.86042	5.61496	4.7628
ENSMUSG00000108095			Gm44067	predicted gene, 44067	lincRNA	10.2809	3.63517	0.000277794	0.00915417	-1.39872	-0.768999	0.441894	0.987829	2	1	1	0	2	24	16	5	7	3	9	6	13	5	8	3.82533	3.7022	3.76744	3.23917	3.83009	5.52582	4.85015	4.28857	4.47322	4.05083	4.66545	4.42471	4.75803	4.26623	4.50121
ENSMUSG00000044042	14260	342184	Fmn1	formin 1	protein_coding	2.18196	2.76844	0.00563251	0.0587421	1.4233	1.19627	0.231589	0.987829	175	174	125	116	170	190	520	540	261	88	418	436	580	547	257	7.29085	7.56309	7.47909	7.09394	7.27474	7.96045	8.79046	9.18613	8.19118	6.75577	8.91707	8.99072	9.05095	9.14146	8.05454
ENSMUSG00000108436			Gm44851	predicted gene 44851	antisense	-2.6241	-4.8737	1.09525e-06	0.000144368	1.44938	1.39963	0.161624	0.987829	88	68	51	104	68	17	40	21	33	27	17	31	37	41	75	6.44952	6.40155	6.37685	6.9577	6.17529	5.21376	5.6356	5.26654	5.69398	5.47563	5.13976	5.70074	5.63617	5.86497	6.49295
ENSMUSG00000059208	76936	4670	Hnrnpm	heterogeneous nuclear ribonucleoprotein M	protein_coding	1.20004	3.24472	0.00117568	0.023125	-1.09979	-1.54091	0.123338	0.987829	4572	3751	2832	3258	4384	3550	5492	3883	3963	4284	3692	3430	4087	3843	4251	11.8263	11.8528	11.8315	11.7072	11.7896	12.079	12.1351	11.9918	12.0274	12.1035	12.0096	11.9195	11.8236	11.9125	12.0048
ENSMUSG00000097715			Gpr137b-ps	G protein-coupled receptor 137B, pseudogene	transcribed_unprocessed_pseudogene	4.18399	4.12263	3.74565e-05	0.00212227	-1.60439	-1.32323	0.185759	0.987829	40	35	19	36	38	43	404	93	48	127	89	63	144	67	51	5.60461	5.68619	5.35885	5.75413	5.57078	6.12484	8.44345	6.84807	6.08548	7.2112	6.87118	6.4706	7.183	6.4045	6.05798
ENSMUSG00000110697			Gm31718	predicted gene, 31718	lincRNA	4.60569	3.91331	9.10396e-05	0.00419423	-2.09677	-2.00992	0.0444392	0.987829	11	17	15	15	11	34	149	59	9	78	23	26	53	24	26	4.57507	5.03773	5.15311	4.97033	4.58533	5.87334	7.12689	6.31033	4.62733	6.61104	5.40426	5.52903	6.00574	5.34513	5.38441
ENSMUSG00000024286	67974	219771	Ccny	cyclin Y	protein_coding	-1.31611	-3.64982	0.000262427	0.00886321	1.01737	0.176662	0.859774	0.987829	2666	1998	1651	1966	2532	1112	1937	1671	1393	1615	1330	1570	1707	1403	1869	11.0535	10.9505	11.0583	10.9838	11.0032	10.418	10.6426	10.7841	10.531	10.7062	10.5483	10.8003	10.5744	10.471	10.8277
ENSMUSG00000085211			B430219N15Rik	RIKEN cDNA B430219N15 gene	antisense	6.28955	2.83389	0.00459848	0.0524857	15.421	2.51621	0.0118624	0.987829	17	1	3	4	7	31	100	0	10	47	957	1458	18	24	3	4.87142	3.7022	4.14436	4.17144	4.3265	5.77812	6.63731	3.23917	4.69674	6.03557	10.0804	10.6947	4.99895	5.34513	4.02706
ENSMUSG00000109141			Gm30692	predicted gene, 30692	lincRNA	9.97032	3.62554	0.000288359	0.00937215	1.76613	1.12136	0.262134	0.987829	0	4	3	1	0	24	38	6	8	7	13	77	19	22	6	3.23917	4.15381	4.14436	3.71135	3.23917	5.52582	5.58557	4.38397	4.55313	4.45878	4.92623	6.70834	5.04179	5.26797	4.34039
ENSMUSG00000054889	109620	1832	Dsp	desmoplakin	protein_coding	-1.4362	-2.52145	0.0116871	0.0895192	-1.35647	-1.66238	0.0964374	0.987829	1914	1477	954	1542	2157	595	1062	1263	994	1255	517	502	882	862	1137	10.5804	10.5194	10.2763	10.637	10.7742	9.53285	9.78942	10.3852	10.0514	10.347	9.21308	9.18715	9.63824	9.78011	10.1202
ENSMUSG00000019970	20393	6446	Sgk1	serum/glucocorticoid regulated kinase 1	protein_coding	4.54634	3.17171	0.00151545	0.0269585	-4.94916	-3.37442	0.000739723	0.987829	569	1334	449	1211	1145	2969	1373	582	1485	13356	1088	768	884	873	493	8.87124	10.3745	9.21326	10.2931	9.87413	11.8224	10.153	9.29086	10.6221	13.7397	10.2625	9.7845	9.64143	9.79802	8.9458
ENSMUSG00000027957	229782	23443	Slc35a3	solute carrier family 35 (UDP-N-acetylglucosamine (UDP-GlcNAc) transporter), member 3	protein_coding	-1.25445	-2.62676	0.00862029	0.0751593	-1.03729	-0.424771	0.671004	0.987829	1744	1284	988	1259	1499	880	1120	1109	1045	857	855	857	1139	972	1091	10.4479	10.3202	10.3261	10.3483	10.256	10.0856	9.86455	10.2005	10.1224	9.80627	9.92081	9.93951	9.9995	9.94991	10.0616
ENSMUSG00000057037	50702	3078	Cfhr1	complement factor H-related 1	protein_coding	-1.91715	-3.62658	0.000287203	0.00935127	1.18142	0.855544	0.39225	0.987829	4916	4059	3231	4107	4826	1534	1470	3188	2293	1673	1767	2341	2671	2413	3212	11.9304	11.9661	12.0207	12.0396	11.9274	10.8767	10.25	11.7087	11.2428	10.7565	10.9536	11.3717	11.2139	11.2453	11.6026
ENSMUSG00000058013	52398	55752	Septin11	septin 11	protein_coding	1.68844	3.62063	0.000293891	0.00950316	-1.15859	-1.01571	0.309769	0.987829	510	421	283	467	484	555	1205	661	592	478	644	471	693	604	551	8.71989	8.75384	8.57349	8.95212	8.67034	9.43506	9.96805	9.46936	9.32089	8.98757	9.52103	9.09821	9.29949	9.27998	9.10055
ENSMUSG00000056071	20202	6280	S100a9	S100 calcium binding protein A9 (calgranulin B)	protein_coding	8.5332	4.27522	1.90947e-05	0.00131795	-1.47957	-0.775718	0.437916	0.987829	80	34	69	70	45	69	2121	122	116	417	159	515	364	402	214	6.33977	5.65744	6.73313	6.48096	5.73762	6.66867	10.772	7.1863	7.12815	8.79829	7.60874	9.22287	8.40833	8.71408	7.81007
ENSMUSG00000043154	235542	5523	Ppp2r3a	protein phosphatase 2, regulatory subunit B'', alpha	protein_coding	-1.40771	-2.63525	0.00840758	0.0741779	-1.14089	-0.904192	0.365894	0.987829	576	477	350	464	557	254	287	360	410	280	223	259	306	274	366	8.88819	8.92673	8.86659	8.94317	8.86441	8.35236	7.98073	8.62391	8.80938	8.25256	8.05779	8.27464	8.1726	8.19026	8.53469
ENSMUSG00000079557	224703	51257	Marchf2	membrane associated ring-CH-type finger 2	protein_coding	-1.25342	-2.90447	0.0036788	0.0461516	1.01701	0.21968	0.826121	0.987829	1671	1485	1146	1381	1687	1019	1507	1048	984	991	1016	954	1297	1151	1267	10.3871	10.5271	10.5372	10.4799	10.424	10.2938	10.2853	10.1202	10.0371	10.0118	10.1653	10.0914	10.1837	10.1895	10.2739
ENSMUSG00000096674	100039150		Mup15	major urinary protein 15	protein_coding	67.2698	4.55285	5.29249e-06	0.000485299	3.27681	1.09768	0.272345	0.987829	42	11	6	33	6	3061	1378	272	907	0	7613	7366	1512	1777	15	5.65244	4.71611	4.4999	5.66696	4.24909	11.8662	10.1582	8.24111	9.92171	3.23917	13.0503	13.0184	10.4017	10.8079	4.9253
ENSMUSG00000035769	102448	9942	Xylb	xylulokinase homolog (H. influenzae)	protein_coding	-1.68137	-3.54656	0.00039029	0.0110775	1.0661	0.398973	0.689913	0.987829	8268	5589	3933	5752	6559	2630	3155	4044	4190	2377	2758	3068	3890	3255	4944	12.6777	12.4257	12.3032	12.5238	12.3682	11.6484	11.3399	12.0502	12.1074	11.2586	11.591	11.7594	11.7527	11.6742	12.2217
ENSMUSG00000010760	22113	7262	Phlda2	pleckstrin homology like domain, family A, member 2	protein_coding	32.802	3.67059	0.000241995	0.00830615	-1.98822	-1.26169	0.207059	0.987829	0	0	0	1	0	14	17	0	6	6	3	2	7	7	3	3.23917	3.23917	3.23917	3.71135	3.23917	5.05252	4.89497	3.23917	4.38637	4.37284	4.08444	3.93626	4.37624	4.44483	4.02706
ENSMUSG00000020102	20503	9194	Slc16a7	solute carrier family 16 (monocarboxylic acid transporters), member 7	protein_coding	-1.59439	-3.46608	0.000528097	0.0137501	1.01356	0.0865164	0.931056	0.999892	3418	2853	2301	2722	3604	1373	1619	2262	2038	1366	1433	1260	2478	1786	2131	11.4092	11.4603	11.5337	11.4495	11.5086	10.7184	10.3872	11.217	11.0741	10.4676	10.6546	10.4867	11.1066	10.8151	11.0151
ENSMUSG00000036775	26378	26063	Decr2	2-4-dienoyl-Coenzyme A reductase 2, peroxisomal	protein_coding	-1.67201	-3.55475	0.000378335	0.0109127	1.2975	1.80545	0.0710039	0.987829	6787	5919	4536	6425	6683	3335	3314	4456	3381	2336	4266	4231	5332	4204	4325	12.3938	12.5082	12.5083	12.6829	12.3952	11.9893	11.4103	12.1895	11.7994	11.2337	12.2172	12.221	12.2054	12.0414	12.0296
ENSMUSG00000083899			Gm12346	predicted gene 12346	transcribed_processed_pseudogene	1.48957	3.05566	0.00224565	0.0338899	-1.00262	-0.0246148	0.980362	0.999892	923	599	432	442	746	886	1006	763	927	686	774	782	901	871	994	9.54702	9.24405	9.15935	8.87579	9.27128	10.0953	9.71296	9.67131	9.95257	9.49266	9.78013	9.81002	9.66827	9.79478	9.92975
ENSMUSG00000030413	21946	8993	Pglyrp1	peptidoglycan recognition protein 1	protein_coding	6.72949	4.13561	3.54013e-05	0.00204864	-1.72852	-1.24288	0.213913	0.987829	13	12	8	8	5	21	149	19	12	116	15	41	31	53	32	4.68289	4.7763	4.68095	4.5365	4.16411	5.40112	7.12689	5.18042	4.82377	7.09675	5.03766	5.99007	5.46654	6.14008	5.57937
ENSMUSG00000025404	71750	22864	R3hdm2	R3H domain containing 2	protein_coding	-1.25193	-3.01766	0.00254736	0.0365574	1.00837	0.103474	0.917587	0.999892	3608	3027	2272	2832	3447	1911	2529	2334	2488	2053	2075	1937	2766	2211	2619	11.4867	11.5452	11.5155	11.5063	11.4447	11.1909	11.0234	11.2619	11.3597	11.0489	11.1834	11.1005	11.2639	11.1202	11.3101
ENSMUSG00000011008	68279	255231	Mcoln2	mucolipin 2	protein_coding	8.47615	4.14698	3.36894e-05	0.00196153	-2.87948	-2.02274	0.0431005	0.987829	13	7	10	14	13	34	329	113	6	27	54	28	27	33	13	4.68289	4.43497	4.83624	4.91753	4.69385	5.87334	8.1644	7.08964	4.38637	5.47563	6.28117	5.60038	5.33998	5.64513	4.81954
ENSMUSG00000087679	109299	90120	Tmem250-ps	transmembrane protein 250, pseudogene	protein_coding	-1.4186	-3.45474	0.000550821	0.0140715	1.17504	1.7651	0.0775466	0.987829	2226	2283	1557	1743	2704	1330	1488	1311	1493	1243	1343	1498	1817	1698	1877	10.7958	11.1412	10.9745	10.8119	11.0972	10.673	10.2672	10.4383	10.6298	10.3333	10.5621	10.7334	10.6634	10.743	10.8338
ENSMUSG00000020052	17172	429	Ascl1	achaete-scute family bHLH transcription factor 1	protein_coding	867.723	5.24076	1.59914e-07	3.1618e-05	-2.05617	-0.658778	0.510038	0.987829	1	0	3	0	4	4693	18	15	1000	2	1487	606	37	308	631	3.65506	3.23917	4.14436	3.23917	4.06921	12.4802	4.93815	4.98805	10.0599	3.90475	10.7073	9.45085	5.63617	8.34899	9.28993
ENSMUSG00000001506	12842	1277	Col1a1	collagen, type I, alpha 1	protein_coding	5.93147	4.37787	1.19847e-05	0.000940005	-2.60515	-2.05742	0.039646	0.987829	459	285	249	281	457	365	3080	705	572	5212	548	351	2029	475	487	8.57488	8.22002	8.39832	8.25436	8.59138	8.85048	11.3054	9.55996	9.27278	12.3852	9.29454	8.69052	10.8209	8.94501	8.92881
ENSMUSG00000045055			Rpsa-ps2	ribosomal protein SA, pseudogene 2	processed_pseudogene	1.91529	3.80737	0.000140454	0.00567816	-1.3217	-1.55678	0.119522	0.987829	127	107	67	111	130	195	182	132	165	278	160	142	170	144	118	6.8885	6.94404	6.69769	7.03875	6.93749	7.99522	7.38185	7.28656	7.58079	8.24284	7.61696	7.47552	7.39517	7.34054	7.04178
ENSMUSG00000003949	217082	3131	Hlf	hepatic leukemia factor	protein_coding	-1.74085	-2.97002	0.00297783	0.0408988	-1.07211	-0.390771	0.695967	0.987829	1237	999	849	1603	1333	618	543	946	634	458	562	580	589	551	781	9.96029	9.9641	10.1108	10.6924	10.0894	9.58621	8.85035	9.97505	9.41699	8.92821	9.32987	9.38931	9.07239	9.15163	9.58934
ENSMUSG00000035711	27261	79930	Dok3	docking protein 3	protein_coding	3.26465	3.80041	0.00014446	0.00576048	-1.26956	-0.759218	0.447722	0.987829	178	104	89	104	137	137	1020	442	135	264	295	264	414	283	215	7.3126	6.90892	7.04605	6.9577	7.00256	7.52858	9.73246	8.90737	7.32097	8.1729	8.43706	8.3006	8.58455	8.23401	7.81625
ENSMUSG00000052957	14451	2619	Gas1	growth arrest specific 1	protein_coding	-2.55812	-3.55264	0.000381381	0.0109516	-1.04001	-0.127865	0.898256	0.99624	793	650	641	842	1282	273	232	542	341	112	175	135	404	332	485	9.33389	9.35845	9.71324	9.77817	10.0341	8.45078	7.69815	9.1913	8.55549	7.05275	7.73482	7.4101	8.55099	8.45136	8.92309
ENSMUSG00000027848	99543	56944	Olfml3	olfactomedin-like 3	protein_coding	2.74662	4.47903	7.4982e-06	0.000646924	-1.16997	-0.572781	0.566793	0.987829	153	113	116	111	198	214	687	219	211	514	208	265	659	206	237	7.12035	7.01178	7.38248	7.03875	7.47098	8.12018	9.1775	7.94934	7.90554	9.08863	7.96443	8.30574	9.2291	7.80812	7.94598
ENSMUSG00000026098	227099	5378	Pms1	PMS1 homolog 1, mismatch repair system component	protein_coding	-1.53726	-2.35135	0.0187052	0.117987	-1.26634	-1.64746	0.0994626	0.987829	171	137	90	245	196	90	120	125	98	75	83	58	97	84	85	7.26132	7.25456	7.06003	8.06921	7.45782	6.99315	6.8578	7.21713	6.91784	6.56458	6.78594	6.37496	6.69488	6.67043	6.64079
ENSMUSG00000092220			Gm20528	predicted gene 20528	processed_transcript	-1.78895	-3.60717	0.000309559	0.0098421	1.1039	0.594894	0.551915	0.987829	345	213	151	220	384	151	120	120	149	115	135	101	160	148	205	8.18575	7.8294	7.72642	7.925	8.35331	7.65586	6.8578	7.16538	7.44809	7.08588	7.39607	7.04132	7.31724	7.37576	7.75319
ENSMUSG00000029767	12321	813	Calu	calumenin	protein_coding	1.41846	3.68535	0.000228391	0.00797143	-1.01019	-0.0879933	0.929882	0.999892	4296	3173	2542	3231	3652	4395	4757	4128	4939	3958	4942	4099	4545	4716	3903	11.737	11.6127	11.6765	11.6953	11.5275	12.3858	11.9287	12.0797	12.3438	11.9898	12.4286	12.1754	11.976	12.2065	11.8822
ENSMUSG00000048264	208440	22982	Dip2c	disco interacting protein 2 homolog C	protein_coding	-1.05938	-0.570683	0.568215	0.792687	-1.34421	-2.64863	0.00808187	0.987829	449	384	269	381	452	231	504	348	300	350	202	243	270	280	286	8.54465	8.62706	8.50392	8.6706	8.57627	8.22346	8.74728	8.57733	8.38029	8.557	7.92532	8.18825	8.00415	8.21958	8.1987
ENSMUSG00000031004	17345	4288	Mki67	antigen identified by monoclonal antibody Ki 67	protein_coding	9.65503	4.11445	3.88112e-05	0.00218598	-2.91314	-1.91809	0.0550998	0.987829	80	55	27	33	59	187	2147	157	51	49	82	197	212	182	92	6.33977	6.1618	5.69287	5.66696	6.02014	7.93918	10.7894	7.51024	6.15202	6.08076	6.77122	7.90639	7.68286	7.64467	6.73581
ENSMUSG00000021190	19141	5641	Lgmn	legumain	protein_coding	2.05214	3.64307	0.000269404	0.00898269	1.0062	0.0282197	0.977487	0.999892	3192	1897	1916	2061	2675	2737	9286	3559	2631	5311	3363	4294	6182	5960	3196	11.3112	10.8764	11.2713	11.0513	11.0817	11.7056	12.8903	11.8667	11.4397	12.4123	11.8756	12.2422	12.418	12.5431	11.5954
ENSMUSG00000056737	12332	822	Capg	capping protein (actin filament), gelsolin-like	protein_coding	8.175	4.22602	2.37863e-05	0.00151506	-1.79469	-1.14516	0.252144	0.987829	150	73	90	116	141	159	4068	429	191	217	373	336	882	616	265	7.09544	6.48387	7.06003	7.09394	7.03845	7.72382	11.7042	8.86599	7.77326	7.90966	8.75939	8.63038	9.63824	9.30752	8.09577
ENSMUSG00000067058			Rps15a-ps5	ribosomal protein S15A, pseudogene 5	processed_pseudogene	1.81038	3.82227	0.000132227	0.0054799	-1.44881	-2.31157	0.0208016	0.987829	81	95	63	66	99	146	127	111	133	160	90	78	143	78	95	6.35397	6.79806	6.62405	6.41266	6.60713	7.61168	6.92755	7.06724	7.30185	7.50814	6.8849	6.72388	7.17418	6.58218	6.77466
ENSMUSG00000055926	623781	643338	Gm14137	predicted gene 14137	protein_coding	12.2345	3.8629	0.00011205	0.00478765	-6.76517	-2.85312	0.0043292	0.987829	2	1	2	1	1	1	14	27	5	36	7	0	2	2	1	3.82533	3.7022	3.9822	3.71135	3.65846	3.75362	4.75494	5.49495	4.29079	5.7564	4.50763	3.23917	3.85806	3.89683	3.6978
ENSMUSG00000035232	236900	5165	Pdk3	pyruvate dehydrogenase kinase, isoenzyme 3	protein_coding	5.04076	3.87372	0.000107188	0.00466637	-2.03374	-1.76922	0.0768579	0.987829	18	14	10	15	26	25	275	26	29	74	34	42	35	45	32	4.9141	4.88791	4.83624	4.97033	5.22431	5.5649	7.92364	5.45955	5.56728	6.54874	5.78304	6.01591	5.58199	5.9629	5.57937
ENSMUSG00000030259	71323	11228	Rassf8	Ras association (RalGDS/AF-6) domain family (N-terminal) member 8	protein_coding	-1.34594	-2.64652	0.00813235	0.0726059	-1.09168	-0.739479	0.459616	0.987829	1121	855	625	938	1080	588	763	646	726	459	520	512	617	568	735	9.82103	9.74408	9.67759	9.93079	9.79154	9.51621	9.32425	9.43712	9.60748	8.93123	9.22117	9.2147	9.13713	9.19406	9.50394
ENSMUSG00000050335	16854	3958	Lgals3	lectin, galactose binding, soluble 3	protein_coding	3.52867	3.74285	0.000181943	0.00678479	-1.11097	-0.306994	0.758848	0.987829	279	143	151	151	249	228	1989	384	221	660	575	485	901	544	388	7.90063	7.30933	7.72642	7.43017	7.7713	8.20577	10.6804	8.7128	7.96739	9.43839	9.36191	9.13905	9.66827	9.13379	8.61483
ENSMUSG00000024780	67072	55664	Cdc37l1	cell division cycle 37-like 1	protein_coding	-1.34325	-3.6827	0.000230777	0.00802266	1.04327	0.427749	0.668834	0.987829	1544	1172	1013	1133	1494	751	969	976	905	810	911	952	910	866	993	10.2747	10.1905	10.3616	10.1985	10.2512	9.8612	9.66012	10.0193	9.91858	9.72664	10.0106	10.0884	9.68228	9.78665	9.92832
ENSMUSG00000022040	13850	2053	Ephx2	epoxide hydrolase 2, cytoplasmic	protein_coding	-1.83139	-2.88729	0.00388581	0.0473102	-1.15398	-0.627616	0.530256	0.987829	19063	17993	14651	16243	22242	8030	4550	10245	8414	13831	7167	5263	9689	8019	11024	13.8805	14.109	14.1966	14.0185	14.1263	13.2531	11.8649	13.3873	13.1102	13.7901	12.9634	12.5347	13.0645	12.97	13.3755
ENSMUSG00000030772	50781	27122	Dkk3	dickkopf WNT signaling pathway inhibitor 3	protein_coding	2.70011	4.02275	5.75225e-05	0.0029532	-1.32007	-1.03225	0.301957	0.987829	170	109	80	116	122	205	353	159	185	608	222	163	402	170	212	7.25384	6.96698	6.91366	7.09394	6.85931	8.06234	8.25971	7.52671	7.73107	9.3233	8.05175	7.6556	8.54418	7.55541	7.79762
ENSMUSG00000047676			Rpsa-ps10	ribosomal protein SA, pseudogene 10	processed_pseudogene	1.60618	3.45674	0.000546762	0.0140244	-1.29132	-1.83427	0.0666136	0.987829	2727	2003	1563	1700	2555	2956	2892	2378	3056	4244	2473	2162	2717	2484	2455	11.0858	10.9541	10.98	10.7762	11.0161	11.8161	11.2152	11.2886	11.6544	12.09	11.4347	11.2578	11.2383	11.2868	11.2175
ENSMUSG00000027004	20378	2487	Frzb	frizzled-related protein	protein_coding	3.16164	4.18921	2.79929e-05	0.00170299	-1.39154	-1.14118	0.253794	0.987829	81	59	28	35	55	64	354	97	96	181	87	65	220	88	96	6.35397	6.24004	5.72931	5.72569	5.94517	6.57912	8.26355	6.89977	6.89244	7.66941	6.84333	6.50711	7.73168	6.72636	6.78738
ENSMUSG00000114277			Gm48583	predicted gene, 48583	processed_pseudogene	3.56897	3.64804	0.000264248	0.00889306	-2.19187	-2.28041	0.0225832	0.987829	48	64	33	49	75	88	206	61	89	466	91	71	93	79	79	5.7865	6.33205	5.89816	6.07833	6.28505	6.96524	7.54238	6.34831	6.79978	8.95225	6.8985	6.61129	6.64444	6.59727	6.55395
ENSMUSG00000024673	12482	931	Ms4a1	membrane-spanning 4-domains, subfamily A, member 1	protein_coding	8.57384	4.3508	1.35641e-05	0.00102574	-2.17779	-1.48453	0.137668	0.987829	49	32	38	40	32	68	859	675	51	45	282	75	179	71	108	5.80761	5.59803	6.04848	5.86228	5.40901	6.65121	9.49054	9.49881	6.15202	5.98885	8.37556	6.67672	7.46186	6.47173	6.93173
ENSMUSG00000032484	18054		Ngp	neutrophilic granule protein	protein_coding	39.085	4.59373	4.35398e-06	0.000428202	-2.23003	-1.0359	0.300248	0.987829	7	9	16	7	2	32	1755	70	16	123	47	320	113	189	57	4.31802	4.5849	5.20775	4.45749	3.83009	5.8106	10.502	6.50759	5.04256	7.17063	6.12638	8.56335	6.88043	7.6943	6.18005
ENSMUSG00000006313	109637	11045	Upk1a	uroplakin 1A	protein_coding	4.30331	2.90069	0.00372344	0.0464672	-7.16006	-3.43864	0.00058464	0.987829	4	4	5	3	6	2	25	30	4	32	2	1	4	1	5	4.06262	4.15381	4.3958	4.04995	4.24909	3.96295	5.2038	5.59581	4.18376	5.6388	3.93255	3.73446	4.10795	3.70621	4.24832
ENSMUSG00000042302	216565	23301	Ehbp1	EH domain binding protein 1	protein_coding	-1.2935	-2.63031	0.00853074	0.0746779	-1.06954	-0.66888	0.503572	0.987829	411	373	281	336	493	246	329	283	286	221	228	244	288	231	299	8.42363	8.58711	8.56376	8.49798	8.69573	8.30883	8.1644	8.2949	8.31522	7.93404	8.08761	8.1938	8.09084	7.96066	8.25892
ENSMUSG00000030861	66885	36	Acadsb	acyl-Coenzyme A dehydrogenase, short/branched chain	protein_coding	-1.95884	-3.28691	0.00101292	0.0210814	1.07147	0.320533	0.748564	0.987829	4833	3759	3152	4002	4584	1398	1871	3249	2150	992	1787	1923	1917	2187	2691	11.906	11.8558	11.9852	12.0025	11.8536	10.7442	10.5932	11.7359	11.1506	10.0132	10.9697	11.0901	10.7398	11.1046	11.349
ENSMUSG00000053279	11668	216	Aldh1a1	aldehyde dehydrogenase family 1, subfamily A1	protein_coding	-2.17235	-2.87106	0.00409099	0.0488235	-1.20384	-0.646121	0.518201	0.987829	36996	38906	30326	35345	43820	16785	11823	27002	17848	4921	9316	8510	19216	14305	17760	14.8362	15.2208	15.2454	15.1393	15.1039	14.3153	13.238	14.7839	14.1934	12.3027	13.3409	13.2263	14.0508	13.8036	14.0625
ENSMUSG00000036155	107895	4249	Mgat5	mannoside acetylglucosaminyltransferase 5	protein_coding	1.66784	2.86382	0.00418571	0.0494086	1.26964	1.19906	0.230503	0.987829	262	253	197	297	249	341	621	328	502	226	524	650	396	493	429	7.81702	8.05933	8.08089	8.32958	7.7713	8.75641	9.03669	8.49617	9.09048	7.96394	9.23188	9.54937	8.52357	8.99669	8.75325
ENSMUSG00000001334	384061	252995	Fndc5	fibronectin type III domain containing 5	protein_coding	3.35407	2.51457	0.0119179	0.0906419	3.07338	2.02649	0.0427148	0.987829	23	4	12	16	26	116	57	19	37	6	333	200	48	117	19	5.10734	4.15381	4.97312	5.02091	5.22431	7.31363	5.99954	5.18042	5.80981	4.37284	8.6031	7.92655	5.9006	7.07698	5.11234
ENSMUSG00000065987	69165		Cd209b	CD209b antigen	protein_coding	1.27459	0.667781	0.504273	0.74972	2.38608	2.81587	0.00486446	0.987829	19	12	12	11	8	19	7	17	23	6	44	27	38	28	42	4.9553	4.7763	4.97312	4.74317	4.39788	5.31085	4.33447	5.08797	5.35119	4.37284	6.05439	5.56519	5.66246	5.48693	5.85196
ENSMUSG00000005364	16192	3568	Il5ra	interleukin 5 receptor, alpha	protein_coding	43.799	4.82522	1.39851e-06	0.000174639	-3.2685	-1.65543	0.0978381	0.987829	4	0	2	0	1	11	122	154	2	10	56	5	15	5	2	4.06262	3.23917	3.9822	3.23917	3.65846	4.86675	6.87808	7.48517	3.91295	4.68004	6.32242	4.32622	4.86042	4.26623	3.8851
ENSMUSG00000047842	68203	54769	Diras2	DIRAS family, GTP-binding RAS-like 2	protein_coding	44.7767	4.54732	5.43333e-06	0.000495818	-2.63075	-1.47642	0.139832	0.987829	0	0	3	1	0	6	94	86	2	16	44	3	13	5	5	3.23917	3.23917	4.14436	3.71135	3.23917	4.46846	6.56388	6.75281	3.91295	5.02268	6.05439	4.08892	4.75803	4.26623	4.24832
ENSMUSG00000029291	52822	22902	Rufy3	RUN and FYVE domain containing 3	protein_coding	-1.3025	-2.48608	0.0129159	0.0948382	-1.17007	-1.36267	0.172988	0.987829	1822	1187	1050	1606	1861	800	1507	1202	992	933	733	710	1006	1048	1166	10.5102	10.2086	10.4126	10.695	10.5637	9.95061	10.2853	10.3149	10.0486	9.92639	9.70333	9.67371	9.82384	10.0565	10.1559
ENSMUSG00000042265	58217	54210	Trem1	triggering receptor expressed on myeloid cells 1	protein_coding	23.4089	4.05091	5.1019e-05	0.00272786	-1.87676	-1.0274	0.304233	0.987829	1	3	0	1	1	5	53	5	1	75	5	22	22	15	7	3.65506	4.0345	3.23917	3.71135	3.65846	4.3667	5.92221	4.28857	3.71775	6.56458	4.32059	5.37364	5.16203	4.95327	4.42412
ENSMUSG00000005148	12224	688	Klf5	Kruppel-like factor 5	protein_coding	4.57137	3.06854	0.00215107	0.0331139	-5.59252	-3.44695	0.00056695	0.987829	9	14	2	9	12	7	26	13	29	119	5	7	6	4	13	4.45488	4.88791	3.9822	4.60989	4.64095	4.56079	5.23752	4.8791	5.56728	7.12888	4.32059	4.51413	4.29559	4.16153	4.81954
ENSMUSG00000001131	21857	7076	Timp1	tissue inhibitor of metalloproteinase 1	protein_coding	13.9809	4.40075	1.07878e-05	0.000853184	-2.24231	-1.35528	0.17533	0.987829	4	4	4	3	4	4	67	15	8	170	25	14	56	5	19	4.06262	4.15381	4.27897	4.04995	4.06921	4.25256	6.17583	4.98805	4.55313	7.5872	5.48164	4.99172	6.06518	4.26623	5.11234
ENSMUSG00000040907	232975	478	Atp1a3	ATPase, Na+/K+ transporting, alpha 3 polypeptide	protein_coding	3.16896	3.51752	0.000435598	0.0118295	-1.07752	-0.252896	0.800349	0.987829	15	10	15	20	22	25	136	30	27	46	39	50	60	49	32	4.78106	4.65249	5.15311	5.20467	5.08437	5.5649	7.01249	5.59581	5.49911	6.0124	5.9254	6.20695	6.14067	6.05432	5.57937
ENSMUSG00000017776	12928	1398	Crk	v-crk avian sarcoma virus CT10 oncogene homolog	protein_coding	-1.27009	-3.08067	0.00206533	0.0324082	-1.02395	-0.261872	0.79342	0.987829	3324	2272	1952	2421	2945	1364	2240	1983	1927	2006	1747	1849	1896	1737	2081	11.3692	11.1342	11.298	11.2817	11.2193	10.709	10.85	11.0287	10.994	11.0158	10.9374	11.034	10.7241	10.7754	10.9811
ENSMUSG00000028461	622404	203260	Ccdc107	coiled-coil domain containing 107	protein_coding	-1.74325	-3.11547	0.00183654	0.0304714	1.0464	0.267601	0.789006	0.987829	1356	1498	1120	1038	1740	866	599	769	825	485	648	644	901	773	904	10.0904	10.5395	10.5045	10.0743	10.468	10.0629	8.98653	9.68235	9.78776	9.00778	9.52974	9.53632	9.66827	9.62642	9.79557
ENSMUSG00000026110	269181	11320	Mgat4a	mannoside acetylglucosaminyltransferase 4, isoenzyme A	protein_coding	3.38537	3.86735	0.000110025	0.00473555	-1.30349	-0.829628	0.406749	0.987829	43	45	32	31	55	48	382	108	60	111	90	114	148	89	63	5.67573	5.94446	5.86602	5.60555	5.94517	6.24709	8.36705	7.03297	6.33447	7.04154	6.8849	7.19375	7.21776	6.74	6.29228
ENSMUSG00000071715	17972	4689	Ncf4	neutrophil cytosolic factor 4	protein_coding	6.14036	4.00654	6.16153e-05	0.00309397	-1.57731	-1.0181	0.308628	0.987829	103	45	83	64	95	122	1936	268	139	132	195	283	451	317	209	6.63477	5.94446	6.95917	6.37722	6.5583	7.3784	10.6419	8.22103	7.35845	7.26034	7.8783	8.39522	8.70235	8.38824	7.77875
ENSMUSG00000044923	258581		Olfr1030	olfactory receptor 1030	protein_coding	7.84747	3.8286	0.000128876	0.00537948	-1.1595	-0.349489	0.726722	0.987829	7	5	1	0	3	23	34	27	27	2	12	30	21	6	28	4.31802	4.2577	3.76744	3.23917	3.96043	5.48555	5.4795	5.49495	5.49911	3.90475	4.86636	5.66811	5.12323	4.35978	5.45265
ENSMUSG00000039405	76453	11098	Prss23	protease, serine 23	protein_coding	1.82917	3.90036	9.60512e-05	0.00437206	-1.08799	-0.542455	0.587505	0.987829	286	191	147	126	179	285	486	330	244	254	257	230	428	351	214	7.93369	7.68528	7.69104	7.19833	7.3408	8.50964	8.69711	8.5045	8.10029	8.12079	8.24937	8.11402	8.63027	8.52753	7.81007
ENSMUSG00000070811	100043194		Sult2a2	sulfotransferase family 2A, dehydroepiandrosterone (DHEA)-preferring, member 2	protein_coding	4.00965	4.64867	3.34075e-06	0.000350336	-1.05748	-0.170545	0.864581	0.987831	2105	981	2326	618	2960	6537	5185	7601	9939	4016	1893	2432	9680	7647	12231	10.716	9.93836	11.5492	9.34302	11.2266	12.9569	12.0524	12.9576	13.35	12.0107	11.0521	11.4263	13.0632	12.9017	13.5251
ENSMUSG00000022146	18414	9180	Osmr	oncostatin M receptor	protein_coding	2.40204	3.56161	0.000368593	0.010747	-1.11446	-0.437154	0.662	0.987829	147	81	90	95	104	82	329	203	168	417	193	256	216	193	190	7.07009	6.60633	7.06003	6.84623	6.66589	6.87809	8.1644	7.84822	7.60436	8.79829	7.86458	8.25883	7.70748	7.7219	7.65307
ENSMUSG00000051615	76108	5911	Rap2a	RAS related protein 2a	protein_coding	-1.48726	-2.43126	0.0150465	0.103403	-1.17836	-0.998657	0.317961	0.987829	640	586	413	648	766	370	497	397	448	202	298	277	394	280	397	9.03454	9.21337	9.09661	9.40949	9.30831	8.86932	8.72798	8.75875	8.93219	7.81439	8.45089	8.36601	8.51663	8.21958	8.64638
ENSMUSG00000076937			Iglc2	immunoglobulin lambda constant 2	IG_C_gene	6.64557	3.88944	0.000100475	0.00445588	-1.14607	-0.296047	0.767194	0.987829	12	7	12	20	26	50	393	47	34	17	95	72	144	44	67	4.63033	4.43497	4.97312	5.20467	5.22431	6.29314	8.40576	6.0578	5.72388	5.07128	6.95161	6.62793	7.183	5.93906	6.3624
ENSMUSG00000032602	57279	788	Slc25a20	solute carrier family 25 (mitochondrial carnitine/acylcarnitine translocase), member 20	protein_coding	-1.45438	-3.18185	0.00146338	0.0262785	-1.07814	-0.517551	0.604772	0.987829	4163	3185	2529	3300	3676	1964	1785	2347	2257	2312	1533	1701	2467	1804	2765	11.6918	11.6181	11.6691	11.7256	11.5369	11.23	10.5261	11.2698	11.2202	11.2189	10.7508	10.9148	11.1002	10.8294	11.3878
ENSMUSG00000029591	22256	7374	Ung	uracil DNA glycosylase	protein_coding	2.44692	3.32421	0.000886679	0.0193672	1.01555	0.068789	0.945158	0.999892	290	105	62	136	127	266	368	116	420	409	348	273	300	298	389	7.95225	6.92072	6.60502	7.29561	6.90867	8.4153	8.31623	7.12259	8.84273	8.77151	8.66371	8.3462	8.14586	8.3041	8.61837
ENSMUSG00000038174	213056	285172	Fam126b	family with sequence similarity 126, member B	protein_coding	-1.70626	-3.22079	0.00127836	0.0242645	1.06457	0.40294	0.686993	0.987829	492	411	323	478	348	150	212	323	231	220	252	201	249	268	255	8.67036	8.72066	8.75554	8.98446	8.21964	7.64713	7.57986	8.47515	8.02668	7.92799	8.22274	7.93321	7.89593	8.16034	8.04405
ENSMUSG00000020399	171285	84868	Havcr2	hepatitis A virus cellular receptor 2	protein_coding	9.10018	4.13222	3.59282e-05	0.00206028	-1.63665	-0.929669	0.352543	0.987829	20	11	9	12	17	21	553	46	28	27	82	56	121	62	34	4.99513	4.71611	4.76126	4.80427	4.88356	5.40112	8.87563	6.03453	5.53363	5.47563	6.77122	6.33481	6.96486	6.31569	5.63847
ENSMUSG00000024053	246707	84034	Emilin2	elastin microfibril interfacer 2	protein_coding	4.2104	3.77244	0.000161662	0.00618649	-1.06067	-0.14833	0.882082	0.992374	165	105	111	131	161	174	1948	211	184	463	364	532	875	478	299	7.21586	6.92072	7.32585	7.2478	7.2055	7.84319	10.6507	7.89967	7.72392	8.94328	8.72567	9.26829	9.62701	8.95376	8.25892
ENSMUSG00000031778	20312	6376	Cx3cl1	chemokine (C-X3-C motif) ligand 1	protein_coding	3.02887	3.97523	7.03106e-05	0.0033998	-1.3118	-1.03764	0.299438	0.987829	45	37	25	33	16	59	214	57	62	81	57	47	132	52	65	5.72113	5.74192	5.61689	5.66696	4.839	6.48351	7.59213	6.27128	6.37198	6.65604	6.34259	6.13835	7.07335	6.11913	6.32778
ENSMUSG00000020400	57783	10318	Tnip1	TNFAIP3 interacting protein 1	protein_coding	1.90642	3.30856	0.000937782	0.0200225	-1.04134	-0.203494	0.838749	0.987829	447	366	239	360	460	371	1232	488	425	923	584	596	864	607	571	8.53853	8.5611	8.34246	8.59261	8.60037	8.87306	9.99942	9.04495	8.85912	9.91115	9.38369	9.42749	9.60919	9.28692	9.15027
ENSMUSG00000006777	94179	25984	Krt23	keratin 23	protein_coding	-3.82913	-4.01647	5.90765e-05	0.00301433	1.30159	0.725021	0.468439	0.987829	119	51	34	155	60	11	10	29	22	28	10	16	60	17	37	6.80885	6.07891	5.92956	7.46402	6.03826	4.86675	4.53588	5.56303	5.31142	5.50991	4.73647	5.09866	6.14067	5.05165	5.72252
ENSMUSG00000071713	12983	1439	Csf2rb	colony stimulating factor 2 receptor, beta, low-affinity (granulocyte-macrophage)	protein_coding	4.67786	3.97621	7.00224e-05	0.0033998	-1.74291	-1.38621	0.165683	0.987829	313	222	137	218	236	209	3415	674	263	887	354	654	709	711	384	8.05454	7.88444	7.59856	7.91282	7.70051	8.08833	11.4533	9.49673	8.20151	9.85489	8.68726	9.558	9.33145	9.50876	8.60059
ENSMUSG00000032496	17002	4057	Ltf	lactotransferrin	protein_coding	45.6905	4.55349	5.27623e-06	0.000485299	-2.54825	-1.17541	0.239831	0.987829	2	20	4	3	5	16	1465	39	14	249	18	217	67	139	141	3.82533	5.17116	4.27897	4.04995	4.16411	5.16229	10.2451	5.85964	4.93818	8.094	5.18784	8.03577	6.26366	7.29525	7.26671
ENSMUSG00000001870	268977	4052	Ltbp1	latent transforming growth factor beta binding protein 1	protein_coding	2.22144	3.64632	0.000266021	0.00890937	-1.05889	-0.251809	0.801189	0.987829	108	84	76	100	83	101	427	185	147	140	155	168	300	135	157	6.6915	6.64965	6.85063	6.90923	6.40079	7.13758	8.51922	7.72526	7.43061	7.33561	7.57542	7.69534	8.14586	7.25796	7.40464
ENSMUSG00000068105	72049	115650	Tnfrsf13c	tumor necrosis factor receptor superfamily, member 13c	protein_coding	8.98242	4.02557	5.68377e-05	0.00294739	-1.50269	-0.798301	0.424696	0.987829	12	6	5	3	8	7	203	76	10	17	41	27	64	17	40	4.63033	4.35054	4.3958	4.04995	4.39788	4.56079	7.52327	6.60459	4.69674	5.07128	5.97845	5.56519	6.21227	5.05165	5.80165
ENSMUSG00000042349	56489	9641	Ikbke	inhibitor of kappaB kinase epsilon	protein_coding	1.79234	2.60478	0.00919341	0.0781783	1.24198	0.967684	0.333202	0.987829	906	858	638	827	920	1024	2699	1282	1696	528	1526	1537	2405	1769	1572	9.52088	9.74902	9.70662	9.7528	9.56549	10.3008	11.1164	10.4065	10.8116	9.1261	10.7443	10.77	11.0638	10.8014	10.5808
ENSMUSG00000020051	18478	5053	Pah	phenylalanine hydroxylase	protein_coding	-1.85994	-3.53166	0.000412966	0.0114264	1.28755	1.41901	0.155896	0.987829	48552	42910	30424	47196	48191	23227	16671	27871	24482	14362	28084	27648	27679	27652	30383	15.2281	15.362	15.25	15.5562	15.241	14.7836	13.733	14.8296	14.649	13.8443	14.9311	14.9242	14.5768	14.7535	14.8365
ENSMUSG00000039252	246316	55203	Lgi2	leucine-rich repeat LGI family, member 2	protein_coding	2.48748	3.1548	0.00160606	0.0278399	1.07797	0.336358	0.736601	0.987829	12	6	9	19	9	18	45	17	27	26	27	20	44	31	21	4.63033	4.35054	4.76126	5.16121	4.46432	5.26323	5.75309	5.08797	5.49911	5.44044	5.55473	5.2884	5.81028	5.58409	5.1962
ENSMUSG00000005124	22402	8840	Ccn4	cellular communication network factor 4	protein_coding	2.12183	3.99272	6.53195e-05	0.00322034	-1.11494	-0.541187	0.588379	0.987829	23	24	19	26	33	53	68	39	51	38	54	31	55	56	29	5.10734	5.32956	5.35885	5.43837	5.43739	6.3595	6.1923	5.85964	6.15202	5.81157	6.28117	5.70074	6.04565	6.2011	5.48549
ENSMUSG00000063696			Gm8730	predicted pseudogene 8730	processed_pseudogene	1.72569	3.46254	0.0005351	0.013847	-1.39496	-2.02517	0.04285	0.987829	615	503	417	441	593	729	855	567	709	1279	622	492	697	564	644	8.97912	9.00046	9.11005	8.87265	8.95128	9.81918	9.48398	9.25433	9.57413	10.3739	9.47218	9.15905	9.30754	9.18419	9.31848
ENSMUSG00000028234	67427	6224	Rps20	ribosomal protein S20	protein_coding	1.42121	3.37234	0.000745327	0.0173406	-1.16495	-1.4484	0.147504	0.987829	1146	921	634	757	982	1175	1294	931	1124	1304	1009	840	1145	982	1120	9.8522	9.8491	9.69775	9.62809	9.65733	10.4965	10.069	9.95243	10.2258	10.4015	10.1555	9.91116	10.0069	9.96439	10.0988
ENSMUSG00000029864	76263	373156	Gstk1	glutathione S-transferase kappa 1	protein_coding	-2.06639	-3.4579	0.000544404	0.0139829	1.26344	1.08934	0.276005	0.987829	3916	3560	2773	3092	4030	1415	1179	2449	1860	820	1605	1755	2275	2029	2466	11.6041	11.7778	11.8013	11.6322	11.6688	10.7614	9.93717	11.3307	10.9435	9.74395	10.8163	10.9595	10.9843	10.9973	11.2239
ENSMUSG00000036966	223918	84926	Spryd3	SPRY domain containing 3	protein_coding	1.45018	3.07132	0.00213117	0.0329613	-1.03562	-0.328901	0.742231	0.987829	1145	776	633	642	1132	1180	1374	851	1191	1164	1100	997	1236	1199	1102	9.85097	9.6074	9.69552	9.39644	9.85798	10.5025	10.1541	9.82536	10.308	10.24	10.2781	10.1539	10.1153	10.2475	10.0758
ENSMUSG00000013974	69189	199675	Mcemp1	mast cell expressed membrane protein 1	protein_coding	5.90861	3.57745	0.000346964	0.0104912	-1.10221	-0.23167	0.816794	0.987829	9	6	4	2	4	8	96	10	10	28	26	25	27	31	15	4.45488	4.35054	4.27897	3.90402	4.06921	4.64561	6.58878	4.69378	4.69674	5.50991	5.51869	5.49187	5.33998	5.58409	4.9253
ENSMUSG00000031617	234463	55751	Tmem184c	transmembrane protein 184C	protein_coding	1.55166	4.2669	1.98211e-05	0.00134366	-1.09	-0.642678	0.520433	0.987829	423	387	317	377	432	565	631	457	559	603	641	456	541	533	432	8.46296	8.63777	8.72966	8.65606	8.5142	9.46014	9.05893	8.95369	9.24062	9.31173	9.51446	9.05312	8.95415	9.1053	8.76287
ENSMUSG00000038894	384783	8660	Irs2	insulin receptor substrate 2	protein_coding	2.84305	3.20326	0.00135882	0.0251074	-2.52707	-2.98199	0.00286385	0.987829	1034	433	438	832	1211	634	1304	1126	2627	4481	776	723	848	821	910	9.70699	8.79267	9.17861	9.76131	9.95341	9.62221	10.0799	10.2221	11.4376	12.1681	9.78378	9.69929	9.58288	9.71134	9.80492
ENSMUSG00000037405	15894	3383	Icam1	intercellular adhesion molecule 1	protein_coding	3.33881	3.77333	0.000161081	0.00617672	-1.59924	-1.45636	0.145292	0.987829	826	396	447	544	768	721	3106	799	829	4127	1091	988	1731	1028	1041	9.39105	8.66941	9.20702	9.16463	9.31197	9.80359	11.3174	9.73633	9.79459	12.0498	10.2664	10.1411	10.5943	10.0292	9.99515
ENSMUSG00000044005	216456	27165	Gls2	glutaminase 2 (liver, mitochondrial)	protein_coding	-2.6063	-3.78306	0.000154911	0.0060377	1.2289	0.704218	0.481297	0.987829	25792	23364	18074	20320	26462	3999	4145	13294	6478	12604	6202	10537	7985	9775	16748	14.3162	14.4855	14.4992	14.3412	14.3767	12.2501	11.7311	13.7626	12.7339	13.6562	12.7552	13.534	12.7861	13.2551	13.978
ENSMUSG00000071714	12984	1439	Csf2rb2	colony stimulating factor 2 receptor, beta 2, low-affinity (granulocyte-macrophage)	protein_coding	5.71015	3.91249	9.13494e-05	0.00419831	-2.1213	-1.68047	0.0928666	0.987829	89	71	61	99	68	70	1650	142	123	414	136	234	245	240	142	6.46265	6.45152	6.58573	6.89685	6.17529	6.68593	10.4142	7.38026	7.20224	8.7883	7.40559	8.13727	7.87436	8.01184	7.27573
ENSMUSG00000032808	13097,13098	1558	Cyp2c38	cytochrome P450, family 2, subfamily c, polypeptide 38	protein_coding	-2.00191	-4.08569	4.39469e-05	0.00242487	-1.09612	-0.366243	0.714184	0.987829	4025	3140	2496	3504	4550	1323	1557	2238	2040	985	690	999	1823	1443	2801	11.6435	11.5977	11.6503	11.8117	11.8429	10.6655	10.3317	11.2017	11.0755	10.0032	9.61812	10.1568	10.6681	10.511	11.4064
ENSMUSG00000105388			Rpl36a-ps2	ribosomal protein L36A, pseudogene 2	processed_pseudogene	1.39748	3.48821	0.00048627	0.0128729	-1.16632	-1.52298	0.127764	0.987829	1444	1192	827	967	1467	1458	1642	1294	1467	1727	1331	1044	1514	1414	1327	10.1796	10.2145	10.0736	9.97389	10.2253	10.8041	10.4073	10.4197	10.6047	10.8019	10.5493	10.2193	10.4035	10.4821	10.3396
ENSMUSG00000038370	66425		Pcp4l1	Purkinje cell protein 4-like 1	protein_coding	-3.41075	-3.67238	0.000240306	0.00827805	1.24642	0.60588	0.544595	0.987829	691	921	854	958	1421	196	226	407	453	47	213	153	502	298	580	9.14138	9.8491	10.1191	9.96065	10.1801	8.00208	7.66367	8.79313	8.9476	6.03557	7.99623	7.57266	8.85039	8.3041	9.1721
ENSMUSG00000052684	16476	3725	Jun	jun proto-oncogene	protein_coding	3.45989	5.1385	2.76936e-07	5.02809e-05	-1.332	-1.00757	0.313663	0.987829	758	1227	320	365	1224	2246	3856	2459	2063	1751	3079	1071	2738	1734	581	9.27069	10.2556	8.74266	8.61156	9.96853	11.4222	11.6274	11.3366	11.0916	10.8216	11.749	10.2556	11.2493	10.7729	9.17451
ENSMUSG00000034773	217216	78995	Hrob	homologous recombination factor with OB-fold	protein_coding	42.3185	3.78022	0.000156693	0.00607102	-4.93949	-2.27772	0.0227434	0.987829	0	0	0	1	0	1	46	6	1	9	1	5	2	2	1	3.23917	3.23917	3.23917	3.71135	3.23917	3.75362	5.77542	4.38397	3.71775	4.61132	3.7318	4.32622	3.85806	3.89683	3.6978
ENSMUSG00000058579	13706	63036	Cela2a	chymotrypsin-like elastase family, member 2A	protein_coding	47.2077	4.42483	9.652e-06	0.000774769	-5.552	-1.8553	0.0635534	0.987829	16	6	12	24	22	39	51	1616	1732	3	63	109	30	44	397	4.82712	4.35054	4.97312	5.36507	5.08437	6.01867	5.88185	10.7364	10.8416	4.05083	6.45794	7.13703	5.43603	5.93906	8.64638
ENSMUSG00000010142	57916	23495	Tnfrsf13b	tumor necrosis factor receptor superfamily, member 13b	protein_coding	7.59472	4.06854	4.73096e-05	0.00258041	-1.86853	-1.2613	0.207199	0.987829	18	11	10	21	23	42	384	180	11	26	93	41	94	45	41	4.9141	4.71611	4.83624	5.2467	5.12085	6.09905	8.37416	7.68915	4.76204	5.44044	6.9253	5.99007	6.65721	5.9629	5.82704
ENSMUSG00000062991	211323		Nrg1	neuregulin 1	protein_coding	6.2781	3.89234	9.92818e-05	0.00441328	-2.14327	-1.65725	0.0974694	0.987829	11	13	7	9	15	18	70	18	18	205	21	22	52	35	26	4.57507	4.83345	4.59429	4.60989	4.79265	5.26323	6.22464	5.13505	5.13872	7.83395	5.32201	5.37364	5.98534	5.70353	5.38441
ENSMUSG00000107838			Gm45769	predicted gene 45769	TEC	-1.57171	-3.35843	0.000783874	0.017972	1.13592	0.919902	0.357624	0.987829	434	351	298	296	459	231	193	223	243	183	227	225	316	214	277	8.49809	8.50373	8.64448	8.32499	8.59738	8.22346	7.45766	7.97355	8.09476	7.68386	8.0817	8.08443	8.2161	7.85871	8.15549
ENSMUSG00000008318	320100	84957	Relt	RELT tumor necrosis factor receptor	protein_coding	6.50865	3.88359	0.000102926	0.00453706	-1.65008	-1.08722	0.276938	0.987829	25	17	11	19	12	16	409	62	19	77	65	57	73	70	45	5.17687	5.03773	4.90666	5.16121	4.64095	5.16229	8.46027	6.36693	5.18415	6.59572	6.49438	6.35503	6.36111	6.45522	5.92411
ENSMUSG00000030518	70638	23359	Fam189a1	family with sequence similarity 189, member A1	protein_coding	-4.11225	-2.2878	0.0221491	0.130806	-4.7692	-1.62977	0.103151	0.987829	18	17	11	33	44	1	2	22	2	0	0	0	1	3	2	4.9141	5.03773	4.90666	5.66696	5.71502	3.75362	3.83456	5.30751	3.91295	3.23917	3.23917	3.23917	3.67845	4.04126	3.8851
ENSMUSG00000059263	74996	55031	Usp47	ubiquitin specific peptidase 47	protein_coding	-1.15888	-2.0901	0.0366085	0.17778	-1.11469	-1.45379	0.146006	0.987829	2875	1873	1620	2056	2523	1383	2095	1823	1783	1721	1455	1611	1724	1469	1675	11.1614	10.8582	11.0312	11.0478	10.9981	10.7288	10.7544	10.9085	10.8831	10.7969	10.6763	10.8372	10.5885	10.5364	10.6713
ENSMUSG00000060002	212862	56994	Chpt1	choline phosphotransferase 1	protein_coding	-1.73165	-3.06299	0.00219135	0.0334895	-1.00963	-0.0547226	0.956359	0.999892	3088	3466	2861	3630	3218	1142	1374	2475	1969	1952	1358	1576	2184	1690	2293	11.2637	11.7394	11.8461	11.8624	11.3462	10.4559	10.1541	11.3459	11.0249	10.9768	10.5779	10.8058	10.926	10.7362	11.1199
ENSMUSG00000044258	13024		Ctla2a	cytotoxic T lymphocyte-associated protein 2 alpha	protein_coding	3.67653	3.79613	0.000146973	0.00579952	-1.45149	-1.13847	0.254925	0.987829	47	34	49	25	37	63	227	46	78	294	81	107	136	86	67	5.76506	5.65744	6.33108	5.40223	5.54515	6.56051	7.66948	6.03453	6.64076	8.31881	6.75635	7.1137	7.11084	6.69867	6.3624
ENSMUSG00000017718	71562	125061	Afmid	arylformamidase	protein_coding	-2.82309	-3.4782	0.000504801	0.0131978	1.40635	1.16448	0.24423	0.987829	2923	3944	2798	2962	4917	1124	1140	2230	987	283	1359	1636	1702	1741	1865	11.1851	11.9248	11.8142	11.5706	11.9543	10.4333	9.88958	11.1966	10.0414	8.26701	10.579	10.8591	10.5702	10.7787	10.8246
ENSMUSG00000032518	16785	3921	Rpsa	ribosomal protein SA	protein_coding	1.62592	3.42971	0.000604216	0.0149721	-1.25627	-1.55132	0.120825	0.987829	1512	1195	860	1009	1381	1645	1736	1271	1743	2527	1485	1239	1566	1452	1494	10.245	10.2181	10.129	10.0341	10.1396	10.9765	10.4865	10.3942	10.8507	11.3462	10.7054	10.4628	10.4516	10.5199	10.5083
ENSMUSG00000060419			Rps16-ps2	ribosomal protein S16, pseudogene 2	processed_pseudogene	1.57822	3.54491	0.000392751	0.0111266	-1.29565	-1.84144	0.0655566	0.987829	2663	2084	1591	1788	2481	3124	3070	2372	2785	4061	2507	1832	2772	2354	2734	11.0519	11.0107	11.0054	10.8482	10.9741	11.8954	11.3007	11.285	11.5213	12.0267	11.4543	11.0208	11.267	11.2098	11.3717
ENSMUSG00000030170	22419	81029	Wnt5b	wingless-type MMTV integration site family, member 5B	protein_coding	2.05001	3.01859	0.00253957	0.0365179	1.14018	0.628882	0.529427	0.987829	113	206	133	192	295	494	259	295	417	279	453	459	455	365	330	6.74605	7.7851	7.55983	7.74422	7.99705	9.27187	7.84381	8.35138	8.8328	8.2477	9.02879	9.06225	8.71453	8.58119	8.3931
ENSMUSG00000063919	68955	84530	Srrm4	serine/arginine repetitive matrix 4	protein_coding	3.25104	3.83179	0.000127214	0.00533037	-1.33802	-0.980237	0.326969	0.987829	151	232	150	161	104	207	415	307	459	1150	381	402	454	445	223	7.10379	7.94321	7.71766	7.51333	6.66589	8.07539	8.48019	8.40573	8.96588	10.2228	8.78871	8.87803	8.71149	8.85454	7.86479
ENSMUSG00000034265	224454	79683	Zdhhc14	zinc finger, DHHC domain containing 14	protein_coding	2.70714	3.76635	0.000165653	0.00632647	-1.13227	-0.465671	0.641451	0.987829	171	118	49	84	134	409	446	146	203	150	318	215	184	283	185	7.26132	7.06587	6.33108	6.69695	6.97503	9.00844	8.57894	7.41609	7.85408	7.42447	8.53982	8.02334	7.49761	8.23401	7.61808
ENSMUSG00000027843	19260	26191	Ptpn22	protein tyrosine phosphatase, non-receptor type 22 (lymphoid)	protein_coding	5.08226	3.89442	9.84334e-05	0.00438987	-1.62291	-1.16748	0.243016	0.987829	45	53	50	51	44	53	799	304	56	117	183	133	203	107	114	5.72113	6.12097	6.35415	6.12208	5.71502	6.3595	9.38888	8.39234	6.2563	7.10754	7.79394	7.39085	7.62588	6.96555	6.99877
ENSMUSG00000025246	21372	6907	Tbl1x	transducin (beta)-like 1 X-linked	protein_coding	-1.36294	-2.29198	0.0219066	0.130025	-1.13901	-0.958077	0.338024	0.987829	1587	1152	939	1222	1596	587	1498	1011	766	686	638	723	932	785	862	10.3138	10.1661	10.2538	10.3059	10.3451	9.51382	10.2768	10.0692	9.68306	9.49266	9.50787	9.69929	9.71597	9.64812	9.72842
ENSMUSG00000033577	17920	4646	Myo6	myosin VI	protein_coding	-1.44476	-3.26306	0.00110216	0.0222317	1.11353	0.915448	0.359956	0.987829	1429	1179	884	1192	1355	660	868	959	823	586	825	863	899	876	914	10.1648	10.199	10.1681	10.2706	10.1126	9.67884	9.50519	9.99438	9.78433	9.2717	9.8703	9.94939	9.66514	9.80287	9.81111
ENSMUSG00000057933	14858	221357	Gsta2	glutathione S-transferase, alpha 2 (Yc2)	protein_coding	-2.93092	-3.84218	0.000121947	0.00514375	-1.35948	-0.746556	0.455332	0.987829	1478	1232	889	997	889	119	191	568	333	543	75	89	447	158	617	10.2127	10.2614	10.1761	10.0172	9.51728	7.34638	7.44418	9.25679	8.52293	9.16518	6.66369	6.88454	8.69007	7.46022	9.25853
ENSMUSG00000038917			3930402G23Rik	RIKEN cDNA 3930402G23 gene	lincRNA	9.49156	4.03099	5.55418e-05	0.00291226	-2.00683	-1.30921	0.190464	0.987829	5	9	8	4	8	41	15	4	48	197	30	46	16	32	30	4.15681	4.5849	4.68095	4.17144	4.39788	6.07277	4.80354	4.18176	6.08548	7.78117	5.65735	6.11471	4.90841	5.61496	5.51753
ENSMUSG00000031805	16453	3718	Jak3	Janus kinase 3	protein_coding	1.71628	2.66672	0.0076596	0.0703712	1.15711	0.745839	0.455765	0.987829	576	579	460	649	688	621	1871	1034	967	473	1034	1119	1124	1121	1151	8.88819	9.19658	9.24709	9.41166	9.15817	9.59303	10.5932	10.1011	10.0124	8.97296	10.1902	10.3179	9.98073	10.152	10.1375
ENSMUSG00000024924	22359	7436	Vldlr	very low density lipoprotein receptor	protein_coding	-2.62396	-2.93913	0.00329137	0.0431149	-1.20437	-0.531812	0.594856	0.987829	741	684	601	421	1031	147	178	549	279	65	118	147	253	179	360	9.23896	9.42997	9.62241	8.8084	9.726	7.62063	7.35326	9.20922	8.28155	6.39762	7.22372	7.52049	7.91718	7.62287	8.51204
ENSMUSG00000018415	66771	79018	Gid4	GID complex subunit 4, VID24 homolog	protein_coding	-1.37123	-3.18489	0.00144811	0.0260399	-1.0356	-0.318608	0.750024	0.987829	1380	798	766	898	1084	512	803	639	613	790	566	507	686	669	847	10.1153	9.64678	9.965	9.86915	9.79676	9.32197	9.39588	9.42183	9.36974	9.69138	9.3398	9.20099	9.28527	9.42324	9.70365
ENSMUSG00000040592	15985	974	Cd79b	CD79B antigen	protein_coding	4.92576	4.00683	6.15399e-05	0.00309397	-1.28845	-0.602258	0.547003	0.987829	80	41	46	58	87	98	798	477	66	97	324	144	364	130	151	6.33977	5.84694	6.2595	6.26521	6.45527	7.09962	9.38712	9.01322	6.44412	6.87451	8.56547	7.49368	8.40833	7.20994	7.35446
ENSMUSG00000020810	114886	114757	Cygb	cytoglobin	protein_coding	1.82076	4.8597	1.17563e-06	0.0001518	-1.07786	-0.414101	0.6788	0.987829	511	349	340	380	528	650	1126	564	554	743	529	520	1260	496	632	8.72259	8.49591	8.82645	8.66698	8.79041	9.65732	9.87211	9.24691	9.22806	9.60494	9.24516	9.23638	10.1426	9.00513	9.29214
ENSMUSG00000096544			Gm4617	predicted pseudogene 4617	processed_pseudogene	1.4298	3.38119	0.000721728	0.0169941	-1.11571	-0.988313	0.322999	0.987829	1070	862	576	777	1050	1078	1622	843	1034	1207	897	811	1201	1102	1215	9.75527	9.75559	9.5626	9.66483	9.75177	10.3738	10.3898	9.81202	10.1073	10.2916	9.98869	9.86148	10.0746	10.1278	10.2143
ENSMUSG00000040146	71746	57139	Rgl3	ral guanine nucleotide dissociation stimulator-like 3	protein_coding	-1.60291	-3.07759	0.00208681	0.0325203	-1.01692	-0.112581	0.910363	0.99958	1082	1331	790	1283	1585	647	700	853	802	503	619	505	762	738	917	9.77102	10.3713	10.0087	10.3752	10.3353	9.6508	9.20369	9.82868	9.74784	9.0585	9.46539	9.19547	9.43256	9.56118	9.81574
ENSMUSG00000025461	244233		Cd163l1	CD163 molecule-like 1	protein_coding	8.58691	3.68572	0.000228055	0.00797143	1.06914	0.144113	0.885411	0.993192	3	1	3	2	0	5	34	4	26	10	25	12	32	6	6	3.95466	3.7022	4.14436	3.90402	3.23917	4.3667	5.4795	4.18176	5.46366	4.68004	5.48164	4.87439	5.49636	4.35978	4.34039
ENSMUSG00000042254	214425	8483	Cilp	cartilage intermediate layer protein, nucleotide pyrophosphohydrolase	protein_coding	6.64236	3.77959	0.000157084	0.00607252	-3.09215	-2.31128	0.0208173	0.987829	22	8	21	10	14	18	44	21	84	314	16	26	58	23	40	5.07107	4.51269	5.45059	4.67855	4.74433	5.26323	5.7304	5.26654	6.7297	8.40847	5.08977	5.52903	6.10343	5.30713	5.80165
ENSMUSG00000100774			Gm7329	predicted gene 7329	processed_pseudogene	-2.58682	-4.72486	2.30279e-06	0.000263308	1.62218	1.71575	0.0862086	0.987829	78	49	40	58	55	13	22	23	29	14	39	48	35	16	24	6.31094	6.03553	6.10431	6.26521	5.94517	4.99373	5.09687	5.34722	5.56728	4.91922	5.9254	6.1616	5.58199	5.00346	5.3124
ENSMUSG00000029869	13848	2051	Ephb6	Eph receptor B6	protein_coding	-2.5238	-4.12495	3.70813e-05	0.00211363	1.55414	1.66739	0.095437	0.987829	136	124	89	128	212	42	50	78	58	22	52	77	58	77	131	6.97309	7.12819	7.04605	7.21832	7.55987	6.09905	5.86122	6.6355	6.29593	5.28934	6.23866	6.70834	6.10343	6.56692	7.17323
ENSMUSG00000044072	237711	400954	Eml6	echinoderm microtubule associated protein like 6	protein_coding	3.10259	3.41508	0.000637637	0.0155166	-1.03779	-0.11424	0.909047	0.999044	40	37	28	43	35	106	174	144	104	15	117	94	97	127	81	5.60461	5.74192	5.72931	5.93812	5.49237	7.1987	7.32408	7.39829	6.99144	4.97206	7.21291	6.95197	6.69488	7.18034	6.5835
ENSMUSG00000031245	50887		Hmgn5	high-mobility group nucleosome binding domain 5	protein_coding	-1.50691	-3.4498	0.000561007	0.0141794	1.1082	0.785452	0.432189	0.987829	2220	1959	1459	1640	2070	1149	1021	1281	1223	1044	1103	1183	1345	1236	1655	10.7919	10.9223	10.8817	10.7249	10.7155	10.4646	9.73384	10.4054	10.3457	10.0856	10.282	10.397	10.2353	10.2907	10.6541
ENSMUSG00000021943	14560	2662	Gdf10	growth differentiation factor 10	protein_coding	1.45455	2.35238	0.0186538	0.117787	1.28246	1.41884	0.155947	0.987829	417	256	233	285	311	390	559	478	389	228	522	486	793	404	448	8.44343	8.07518	8.30788	8.27354	8.06795	8.94234	8.89059	9.01613	8.73673	7.97573	9.22654	9.14193	9.48856	8.72093	8.81315
ENSMUSG00000097863			1010001B22Rik	RIKEN cDNA 1010001B22 gene	lincRNA	33.4708	3.60718	0.000309537	0.0098421	-1.42144	-0.610899	0.541266	0.987829	0	0	0	0	0	6	2	14	5	1	6	1	8	4	2	3.23917	3.23917	3.23917	3.23917	3.23917	4.46846	3.83456	4.93482	4.29079	3.71187	4.41861	3.73446	4.45055	4.16153	3.8851
ENSMUSG00000082141			Gm11212	predicted gene 11212	unprocessed_pseudogene	21.9192	3.42618	0.00061213	0.0150894	2.38442	1.28613	0.198399	0.987829	0	0	0	0	1	1	6	2	8	12	16	36	4	8	0	3.23917	3.23917	3.23917	3.23917	3.65846	3.75362	4.25654	3.9115	4.55313	4.80586	5.08977	5.85305	4.10795	4.52312	3.23917
ENSMUSG00000044080	20193	6271	S100a1	S100 calcium binding protein A1	protein_coding	-1.53358	-3.30693	0.00094324	0.0200939	1.13558	0.9735	0.330305	0.987829	2650	2558	1992	2163	3010	1231	1512	1859	1771	1153	1536	1436	1944	1711	2102	11.0449	11.3039	11.327	11.1204	11.2506	10.5628	10.29	10.9364	10.8734	10.2265	10.7536	10.6731	10.7598	10.7539	10.9955
ENSMUSG00000004609	12489		Cd33	CD33 antigen	protein_coding	4.30012	3.86544	0.000110888	0.00475114	-1.61337	-1.25656	0.208914	0.987829	32	42	28	38	51	40	454	67	59	227	113	71	138	104	59	5.394	5.87198	5.72931	5.80928	5.86589	6.04598	8.60336	6.45647	6.31533	7.96985	7.16882	6.61129	7.12922	6.93036	6.21847
ENSMUSG00000039457	19041	5493	Ppl	periplakin	protein_coding	-1.89932	-2.75431	0.00588157	0.0604102	-1.43572	-1.28512	0.19875	0.987829	852	1108	738	1211	1449	198	486	872	526	585	186	204	554	362	624	9.43454	10.1108	9.9123	10.2931	10.2078	8.01569	8.69711	9.85982	9.15561	9.26931	7.8155	7.95301	8.98715	8.56986	9.27431
ENSMUSG00000024782	56248	50808	Ak3	adenylate kinase 3	protein_coding	-1.65008	-3.34836	0.000812908	0.0183688	1.1691	0.998223	0.318171	0.987829	13470	10898	8643	10454	13569	6768	4976	7651	7047	5049	7011	6926	7553	7733	8826	13.3802	13.3867	13.4362	13.3836	13.4143	13.0069	11.9934	12.967	12.855	12.3396	12.9317	12.9298	12.7061	12.9177	13.0553
ENSMUSG00000087412	100040298		Gm15501	predicted pseudogene 15501	transcribed_processed_pseudogene	1.66864	3.32579	0.000881699	0.0193251	-1.40387	-2.18562	0.0288436	0.987829	247	223	138	175	243	327	315	208	304	418	238	199	253	221	232	7.73899	7.89042	7.60808	7.62222	7.73906	8.69857	8.10574	7.88059	8.39835	8.8016	8.14547	7.91986	7.91718	7.90157	7.9175
ENSMUSG00000095597			Rps7-ps3	ribosomal protein S7, pseudogene 3	transcribed_processed_pseudogene	1.47138	3.39448	0.000687584	0.0163846	-1.24386	-1.78904	0.073608	0.987829	1699	1297	1011	1167	1593	1796	1818	1515	1736	2305	1451	1179	1823	1593	1523	10.4107	10.3345	10.3588	10.2405	10.3424	11.1021	10.5522	10.6443	10.8449	11.2146	10.6724	10.3922	10.6681	10.6519	10.5357
ENSMUSG00000094433			Igkv5-43	immunoglobulin kappa chain variable 5-43	IG_V_gene	2.53103	1.45634	0.145298	0.391691	7.62925	2.19779	0.0279639	0.987829	8	1	6	4	4	25	9	0	15	3	297	11	84	4	8	4.3889	3.7022	4.4999	4.17144	4.06921	5.5649	4.4732	3.23917	4.99149	4.05083	8.44629	4.81103	6.52392	4.16153	4.50121
ENSMUSG00000020788	53313	489	Atp2a3	ATPase, Ca++ transporting, ubiquitous	protein_coding	5.00149	3.94713	7.90925e-05	0.0037252	-1.74324	-1.33155	0.183008	0.987829	130	60	101	88	122	119	910	1136	105	210	412	209	327	228	180	6.91726	6.25893	7.2054	6.75307	6.85931	7.34638	9.57165	10.2346	7.00335	7.86599	8.89701	7.9854	8.26247	7.94319	7.58222
ENSMUSG00000032575	74840	7873	Manf	mesencephalic astrocyte-derived neurotrophic factor	protein_coding	2.26159	3.58317	0.00033945	0.010331	-1.0657	-0.290542	0.771401	0.987829	4303	2365	1753	1470	3970	7289	4941	2928	6382	5955	7036	3832	5267	4361	6081	11.7393	11.1916	11.1441	10.5689	11.6472	13.1137	11.9832	11.5867	12.7124	12.5769	12.9368	12.0787	12.1878	12.0941	12.5193
ENSMUSG00000020415	30939	9232	Pttg1	pituitary tumor-transforming gene 1	protein_coding	-1.4686	-3.45337	0.000553636	0.0141055	1.17367	1.32539	0.185042	0.987829	978	769	568	709	943	465	551	552	558	369	484	550	621	606	718	9.6285	9.59465	9.54292	9.53588	9.60025	9.18729	8.87061	9.21684	9.23811	8.62962	9.121	9.31487	9.14615	9.28461	9.47106
ENSMUSG00000045730	11555	154	Adrb2	adrenergic receptor, beta 2	protein_coding	3.10125	3.75989	0.000169989	0.00641462	-1.5351	-1.42854	0.153137	0.987829	46	49	41	46	41	64	362	59	83	145	102	80	107	86	57	5.74327	6.03553	6.1314	6.01	5.64483	6.57912	8.29389	6.31033	6.71526	7.38073	7.04004	6.75448	6.81365	6.69867	6.18005
ENSMUSG00000104116			Gm37296	predicted gene, 37296	TEC	-5.83979	-3.47911	0.000503091	0.0131713	2.45175	1.81508	0.0695116	0.987829	16	3	12	20	25	1	1	2	2	6	5	7	8	5	5	4.82712	4.0345	4.97312	5.20467	5.19076	3.75362	3.66166	3.9115	3.91295	4.37284	4.32059	4.51413	4.45055	4.26623	4.24832
ENSMUSG00000076676			Ighv12-3	immunoglobulin heavy variable V12-3	IG_V_gene	2.26169	0.454643	0.649366		32.4395	3.36951	0.000753029	0.987829	0	0	0	0	2	2	0	0	2	0	0	1	70	75	4	3.23917	3.23917	3.23917	3.23917	3.83009	3.96295	3.23917	3.23917	3.91295	3.23917	3.23917	3.73446	6.31323	6.53589	4.14533
ENSMUSG00000050423	76487	648791	Ppp1r3g	protein phosphatase 1, regulatory subunit 3G	protein_coding	11.0854	2.74711	0.00601229	0.0609937	-18.4419	-3.34674	0.000817665	0.987829	48	16	51	23	36	10	34	122	8	1698	10	18	24	22	32	5.7865	4.98984	6.37685	5.3268	5.51903	4.79772	5.4795	7.1863	4.55313	10.7777	4.73647	5.19709	5.23622	5.26797	5.57937
ENSMUSG00000061130	19043	5495	Ppm1b	protein phosphatase 1B, magnesium dependent, beta isoform	protein_coding	-1.41117	-3.10716	0.00188893	0.0307715	1.04805	0.409893	0.681885	0.987829	3379	2850	2257	2303	3229	1510	1688	2158	1867	1993	1614	1773	2181	2202	2120	11.3927	11.4588	11.506	11.2101	11.3511	10.8542	10.4466	11.1497	10.9488	11.0065	10.8243	10.974	10.924	11.1143	11.0077
ENSMUSG00000001020	20198	6275	S100a4	S100 calcium binding protein A4	protein_coding	9.24147	3.57077	0.000355932	0.0105893	-1.44711	-0.808703	0.418686	0.987829	5	1	2	0	7	16	92	3	12	13	15	13	24	17	17	4.15681	3.7022	3.9822	3.23917	4.3265	5.16229	6.53853	4.059	4.82377	4.86392	5.03766	4.9345	5.23622	5.05165	5.02241
ENSMUSG00000035836	71773	7367	Ugt2b1	UDP glucuronosyltransferase 2 family, polypeptide B1	protein_coding	-2.74809	-3.05828	0.00222614	0.0337668	1.04307	0.126723	0.89916	0.99642	11366	7573	6285	9012	8128	3480	2974	3980	3314	364	2739	2770	2877	2931	3804	13.1356	12.8627	12.9775	13.1699	12.6767	12.0504	11.2553	12.0272	11.7707	8.61086	11.5811	11.6129	11.3202	11.5239	11.8453
ENSMUSG00000116665			E130310I04Rik	RIKEN cDNA E130310I04 gene	antisense	16.4524	2.52009	0.0117324		2.33158	1.35884	0.174197	0.987829	0	0	0	0	1	1	17	2	4	0	6	15	19	9	2	3.23917	3.23917	3.23917	3.23917	3.65846	3.75362	4.89497	3.9115	4.18376	3.23917	4.41861	5.04636	5.04179	4.59585	3.8851
ENSMUSG00000026928	332579	64170	Card9	caspase recruitment domain family, member 9	protein_coding	4.10519	3.79137	0.00014982	0.00588763	-1.43941	-0.989763	0.32229	0.987829	32	17	18	25	33	31	327	55	42	72	39	81	83	77	52	5.394	5.03773	5.31043	5.40223	5.43739	5.77812	8.15617	6.23112	5.94199	6.51653	5.9254	6.76953	6.50987	6.56692	6.07909
ENSMUSG00000078674	100048884		Mup18	major urinary protein 18	protein_coding	23.5947	3.75835	0.000171036	0.00642856	3.22324	1.22633	0.220074	0.987829	297	27	67	108	59	5609	2760	339	2382	2	12610	15194	3188	4319	99	7.98416	5.43676	6.69769	7.00457	6.02014	12.7366	11.1484	8.54137	11.2973	3.90475	13.777	14.0613	11.4673	12.0802	6.82486
ENSMUSG00000004709	18106	51744	Cd244a	CD244 molecule A	protein_coding	7.86677	4.07702	4.56166e-05	0.00250245	-1.4668	-0.778548	0.436246	0.987829	4	6	6	9	12	33	224	22	11	20	9	57	49	36	38	4.06262	4.35054	4.4999	4.60989	4.64095	5.84233	7.65199	5.30751	4.76204	5.20658	4.66545	6.35503	5.92228	5.7318	5.74941
ENSMUSG00000070639	433926	23507	Lrrc8b	leucine rich repeat containing 8 family, member B	protein_coding	3.36502	4.32855	1.50092e-05	0.00110423	-1.61447	-1.54562	0.122196	0.987829	20	13	18	16	32	29	141	41	46	71	63	38	33	38	17	4.99513	4.83345	5.31043	5.02091	5.40901	5.71072	7.05758	5.91192	6.03929	6.50015	6.45794	5.90951	5.52552	5.78664	5.02241
ENSMUSG00000087107			AI662270	expressed sequence AI662270	processed_transcript	4.80921	3.73662	0.000186514	0.00690101	-1.39887	-0.807915	0.41914	0.987829	43	38	30	36	49	82	704	94	73	42	101	101	181	149	107	5.67573	5.76894	5.79938	5.75413	5.82446	6.87809	9.21165	6.86117	6.56212	5.91566	7.02774	7.04132	7.47627	7.38443	6.92025
ENSMUSG00000036110	218103	10246	Slc17a2	solute carrier family 17 (sodium phosphate), member 2	protein_coding	-2.37918	-3.76059	0.000169515	0.00640949	1.31808	1.10349	0.269816	0.987829	9559	4602	4113	6125	7221	1366	3432	3496	3070	1021	2092	3045	3136	2749	5248	12.8864	12.1464	12.3675	12.6141	12.5065	10.7111	11.4604	11.8411	11.661	10.054	11.1951	11.7486	11.4437	11.432	12.3075
ENSMUSG00000099764			Rps10-ps2	ribosomal protein S10, pseudogene 2	processed_pseudogene	1.52667	3.58303	0.000339631	0.010331	-1.26603	-1.82937	0.0673441	0.987829	959	704	588	633	798	1010	1093	816	986	1311	902	650	988	872	790	9.60087	9.47045	9.59162	9.37664	9.36566	10.2812	9.83006	9.76605	10.04	10.4091	9.99657	9.54937	9.79834	9.7964	9.60547
ENSMUSG00000020695	17534	9902	Mrc2	mannose receptor, C type 2	protein_coding	2.98483	3.95769	7.56792e-05	0.00358424	-1.27125	-0.813798	0.415761	0.987829	105	48	56	69	74	95	540	123	145	149	91	112	308	139	148	6.65774	6.01332	6.48516	6.46419	6.26989	7.06062	8.84268	7.19665	7.41291	7.41583	6.8985	7.17133	8.18141	7.29525	7.3287
ENSMUSG00000003505	26438		Psg18	pregnancy specific glycoprotein 18	protein_coding	56.6083	3.14574	0.00165669	0.0283549	2.20547	0.994404	0.320026	0.987829	0	0	0	0	0	26	10	0	10	0	70	4	19	6	5	3.23917	3.23917	3.23917	3.23917	3.23917	5.60287	4.53588	3.23917	4.69674	3.23917	6.58157	4.21586	5.04179	4.35978	4.24832
ENSMUSG00000049107	18205	4908	Ntf3	neurotrophin 3	protein_coding	4.08663	3.4628	0.000534582	0.013847	-3.06132	-2.67926	0.00737859	0.987829	19	18	9	18	30	20	45	48	33	207	21	10	30	22	36	4.9553	5.08382	4.76126	5.11618	5.35033	5.35677	5.75309	6.08068	5.69398	7.84685	5.32201	4.74397	5.43603	5.26797	5.69508
ENSMUSG00000026548	98365	89886	Slamf9	SLAM family member 9	protein_coding	6.51511	4.00082	6.31225e-05	0.00315297	-1.19814	-0.37549	0.707296	0.987829	26	13	21	13	22	45	495	56	45	26	63	103	191	109	32	5.21024	4.83345	5.45059	4.86227	5.08437	6.17503	8.72242	6.25134	6.0156	5.44044	6.45794	7.06586	7.54621	6.98855	5.57937
ENSMUSG00000022960	60364	29980	Donson	downstream neighbor of SON	protein_coding	2.12699	3.48758	0.000487421	0.0128854	-1.24232	-1.03854	0.299018	0.987829	74	63	71	62	79	89	256	89	95	203	98	118	127	95	137	6.25144	6.31413	6.7677	6.34087	6.34411	6.97926	7.82833	6.79442	6.87957	7.82094	6.99018	7.23756	7.02505	6.81923	7.23005
ENSMUSG00000002769	14711	27232	Gnmt	glycine N-methyltransferase	protein_coding	-2.11794	-3.20808	0.00133622	0.0247773	-1.0326	-0.122321	0.902645	0.996862	78377	85898	66103	69153	95292	22831	17179	50743	29145	52827	25943	31199	29055	30847	56299	15.9188	16.363	16.3692	16.1072	16.2242	14.7588	13.7762	15.6936	14.9004	15.722	14.8168	15.0985	14.6468	14.9111	15.7259
ENSMUSG00000067870			Rpl31-ps8	ribosomal protein L31, pseudogene 8	processed_pseudogene	1.40579	4.04052	5.33338e-05	0.00282774	-1.18534	-1.58821	0.112238	0.987829	875	682	517	648	945	929	1117	816	940	961	808	581	931	783	990	9.47194	9.42586	9.41074	9.40949	9.60323	10.1625	9.86076	9.76605	9.97229	9.96824	9.84086	9.39172	9.71446	9.64453	9.92404
ENSMUSG00000008845	93671	9332	Cd163	CD163 antigen	protein_coding	-2.8494	-3.29151	0.000996511	0.0208312	-1.07846	-0.207623	0.835523	0.987829	599	586	580	809	638	98	210	176	76	537	129	166	112	371	241	8.94251	9.21337	9.57233	9.72174	9.05299	7.09962	7.56747	7.65959	6.60983	9.14968	7.33758	7.67957	6.86951	8.60359	7.96835
ENSMUSG00000027312	11990	8455	Atrn	attractin	protein_coding	-1.31888	-2.81696	0.00484811	0.0542562	-1.06638	-0.579495	0.562255	0.987829	1930	1520	1108	1732	2037	923	1201	1138	1179	1408	1068	1179	1119	1044	1114	10.5923	10.5603	10.4892	10.8028	10.6926	10.1533	9.96334	10.2371	10.2937	10.5107	10.2362	10.3922	9.97441	10.0511	10.0912
ENSMUSG00000041695	16518	3759	Kcnj2	potassium inwardly-rectifying channel, subfamily J, member 2	protein_coding	4.33393	3.34156	0.000833077	0.018669	1.05767	0.147535	0.882709	0.99239	8	4	8	11	21	21	130	34	8	34	37	58	30	47	46	4.3889	4.15381	4.68095	4.74317	5.04678	5.40112	6.95643	5.71945	4.55313	5.69888	5.87022	6.37496	5.43603	6.00936	5.94735
ENSMUSG00000083992			Gm11478	predicted gene 11478	processed_pseudogene	1.60036	3.39811	0.00067854	0.0162388	-1.24504	-1.53189	0.12555	0.987829	3774	2878	2171	2371	3689	4318	4239	3274	4010	5981	3684	2947	4097	3367	3852	11.5512	11.4728	11.4503	11.2518	11.542	12.3604	11.7633	11.7469	12.0444	12.5831	12.0065	11.7017	11.8271	11.7227	11.8633
ENSMUSG00000027086	320720	79675	Fastkd1	FAST kinase domains 1	protein_coding	-1.51378	-2.92132	0.00348554	0.0446719	-1.01857	-0.147848	0.882463	0.99239	620	488	460	761	632	268	365	408	357	449	363	362	376	330	399	8.99038	8.95839	9.24709	9.63551	9.03983	8.42553	8.3051	8.79652	8.61847	8.90067	8.72187	8.73308	8.45263	8.4431	8.65329
ENSMUSG00000020363	14584	9945	Gfpt2	glutamine fructose-6-phosphate transaminase 2	protein_coding	3.53914	3.73414	0.000188355	0.00691521	-1.21374	-0.588569	0.55615	0.987829	17	21	9	18	12	27	71	26	26	113	28	28	80	33	52	4.87142	5.21265	4.76126	5.11618	4.64095	5.63979	6.24054	5.45955	5.46366	7.06388	5.58982	5.60038	6.46686	5.64513	6.07909
ENSMUSG00000042717	140491	5506	Ppp1r3a	protein phosphatase 1, regulatory subunit 3A	protein_coding	5.37758	2.956	0.00311654	0.0416839	1.0382	0.108213	0.913827	0.999892	1	1	3	2	0	3	12	5	8	10	6	10	10	6	7	3.65506	3.7022	4.14436	3.90402	3.23917	4.12115	4.65094	4.28857	4.55313	4.68004	4.41861	4.74397	4.58441	4.35978	4.42412
ENSMUSG00000027115	228421	81930	Kif18a	kinesin family member 18A	protein_coding	3.81315	3.29825	0.000972901	0.020473	-2.88711	-2.71118	0.00670442	0.987829	8	11	7	9	7	20	88	28	6	22	10	7	16	9	12	4.3889	4.71611	4.59429	4.60989	4.3265	5.35677	6.48642	5.52943	4.38637	5.28934	4.73647	4.51413	4.90841	4.59585	4.7628
ENSMUSG00000036278	107227	28992	Macrod1	mono-ADP ribosylhydrolase 1	protein_coding	-2.57371	-3.59236	0.000327691	0.0101632	1.35041	1.06592	0.286462	0.987829	2061	1968	1605	1608	2426	872	476	954	865	233	738	713	934	927	1532	10.6859	10.9289	11.0179	10.6968	10.9421	10.0727	8.66846	9.98698	9.85465	8.00478	9.71291	9.67965	9.719	9.88284	10.5441
ENSMUSG00000026701	11758	9588	Prdx6	peroxiredoxin 6	protein_coding	-1.65215	-3.2094	0.00133014	0.0247694	1.09776	0.578909	0.562651	0.987829	16574	16089	12045	14862	18145	8460	7783	10852	10570	5790	8067	8097	11376	9623	12193	13.6789	13.9479	13.9143	13.8904	13.833	13.3282	12.6363	13.4702	13.4387	12.5365	13.1336	13.1546	13.2956	13.2325	13.5207
ENSMUSG00000000708	18519	8850	Kat2b	K(lysine) acetyltransferase 2B	protein_coding	-1.42015	-2.84234	0.00447831	0.0515481	-1.01153	-0.101996	0.91876	0.999892	2520	1523	1254	2019	2105	932	1657	1441	1253	918	959	1145	1380	1307	1360	10.973	10.5631	10.6656	11.0219	10.7394	10.1671	10.4202	10.573	10.3802	9.90346	10.0834	10.3506	10.2718	10.3701	10.3746
ENSMUSG00000021270	15519	3320	Hsp90aa1	heat shock protein 90, alpha (cytosolic), class A member 1	protein_coding	1.45342	3.14627	0.00165368	0.0283546	-1.01061	-0.087863	0.929986	0.999892	1937	1301	986	1125	1516	1876	2204	1585	2077	1440	1544	1672	1767	2042	2182	10.5974	10.3389	10.3232	10.1885	10.272	11.1644	10.8268	10.7088	11.1012	10.5427	10.761	10.8902	10.6236	11.0065	11.0489
ENSMUSG00000035780	72094	79799	Ugt2a3	UDP glucuronosyltransferase 2 family, polypeptide A3	protein_coding	-2.20194	-3.12718	0.00176491	0.0295934	1.07104	0.263231	0.792372	0.987829	10811	9219	6183	9220	10848	4385	3256	5628	4552	1212	3225	3305	4592	4642	5526	13.0636	13.1458	12.9539	13.2027	13.0921	12.3826	11.385	12.5252	12.2265	10.2974	11.8154	11.8662	11.9908	12.1838	12.3817
ENSMUSG00000024425	65113	80762	Ndfip1	Nedd4 family interacting protein 1	protein_coding	-1.53107	-3.09253	0.00198458	0.0317217	1.09988	0.696663	0.486014	0.987829	9640	7181	5547	7098	9884	4639	5448	5283	5362	2916	4577	4724	5890	5284	6010	12.8986	12.7862	12.7977	12.8263	12.9581	12.4635	12.1235	12.4342	12.4619	11.5514	12.3183	12.3794	12.3485	12.37	12.5024
ENSMUSG00000040612	100039795	387597	Ildr2	immunoglobulin-like domain containing receptor 2	protein_coding	-2.50009	-3.46116	0.000537846	0.0138896	1.12478	0.402743	0.687137	0.987829	2854	2276	1556	1775	3421	241	802	1354	1315	674	570	806	1319	766	1585	11.151	11.1368	10.9736	10.8378	11.4339	8.28093	9.39413	10.4843	10.4489	9.46786	9.34967	9.85273	10.2076	9.6136	10.5925
ENSMUSG00000037341	236727	84679	Slc9a7	solute carrier family 9 (sodium/hydrogen exchanger), member 7	protein_coding	3.83513	3.42733	0.000609541	0.0150574	-1.25958	-0.729089	0.465947	0.987829	8	4	5	12	5	13	49	9	16	42	18	16	27	23	16	4.3889	4.15381	4.3958	4.80427	4.16411	4.99373	5.84027	4.62449	5.04256	5.91566	5.18784	5.09866	5.33998	5.30713	4.97484
ENSMUSG00000098814			Igkv19-93	immunoglobulin kappa chain variable 19-93	IG_V_gene	3.09528	2.72803	0.00637134	0.0630852	2.30465	1.76014	0.0783843	0.987829	6	2	4	7	5	12	19	8	26	5	39	42	67	10	4	4.24117	3.89124	4.27897	4.45749	4.16411	4.93193	4.97982	4.55042	5.46366	4.27829	5.9254	6.01591	6.26366	4.66391	4.14533
ENSMUSG00000030148	26888	50856	Clec4a2	C-type lectin domain family 4, member a2	protein_coding	8.57882	3.98814	6.65926e-05	0.00326614	-2.26384	-1.5011	0.13333	0.987829	50	25	23	20	44	53	1250	52	44	92	62	91	202	150	68	5.8284	5.36629	5.53634	5.20467	5.71502	6.3595	10.02	6.16862	5.9915	6.80977	6.43936	6.9119	7.61941	7.39306	6.3794
ENSMUSG00000026489	67426	56997	Coq8a	coenzyme Q8A	protein_coding	-2.45915	-3.31848	0.000905091	0.0196337	1.18203	0.705565	0.480459	0.987829	25893	31835	24303	11337	41599	9310	6113	17131	11015	6315	8281	9277	16223	12810	15762	14.3218	14.9315	14.9261	13.5004	15.0289	13.4661	12.289	14.128	13.4981	12.6613	13.1713	13.3505	13.8069	13.6445	13.8905
ENSMUSG00000037411	18787	5054	Serpine1	serine (or cysteine) peptidase inhibitor, clade E, member 1	protein_coding	15.4604	3.49351	0.000476716	0.0126376	-6.24718	-2.48714	0.0128775	0.987829	81	38	11	54	11	30	458	66	38	2221	49	75	110	79	143	6.35397	5.76894	4.90666	6.18523	4.58533	5.74484	8.61542	6.43901	5.83728	11.1614	6.17239	6.67672	6.84743	6.59727	7.28469
ENSMUSG00000091366			Gm17040	predicted gene 17040	transcribed_processed_pseudogene	-4.66019	-3.25724	0.00112502	0.0224755	-1.08936	-0.111349	0.91134	0.999892	15	13	5	12	14	1	6	4	1	0	0	2	6	1	2	4.78106	4.83345	4.3958	4.80427	4.74433	3.75362	4.25654	4.18176	3.71775	3.23917	3.23917	3.93626	4.29559	3.70621	3.8851
ENSMUSG00000005580	11515	115	Adcy9	adenylate cyclase 9	protein_coding	-1.65405	-2.27194	0.0230899	0.134315	-1.31628	-1.25027	0.211203	0.987829	334	313	254	475	378	90	178	285	165	290	135	142	135	173	186	8.14199	8.34727	8.42545	8.97571	8.33188	6.99315	7.35326	8.30447	7.58079	8.30019	7.39607	7.47552	7.10156	7.57825	7.62515
ENSMUSG00000087008			Gm5530	predicted gene 5530	processed_pseudogene	1.97981	2.54446	0.0109448	0.0864622	1.25125	0.883516	0.376957	0.987829	40	31	21	33	34	81	80	46	64	19	80	59	93	62	76	5.60461	5.56731	5.45059	5.66696	5.46517	6.86303	6.37605	6.03453	6.40851	5.16309	6.74132	6.39461	6.64444	6.31569	6.50845
ENSMUSG00000003429	27207	6205	Rps11	ribosomal protein S11	protein_coding	1.45885	3.55724	0.000374774	0.0108431	-1.21944	-1.70279	0.0886072	0.987829	3896	3072	2194	2454	3596	3974	4549	3233	3846	4873	3526	2512	4051	3410	3630	11.5968	11.5663	11.4654	11.301	11.5054	12.2411	11.8645	11.7289	11.9844	12.2886	11.9435	11.4727	11.8109	11.7409	11.7781
ENSMUSG00000101599			Gm20342	predicted gene, 20342	lincRNA	-1.58744	-3.04489	0.00232764	0.0347334	-1.02089	-0.132192	0.894833	0.994865	132	121	92	126	102	49	109	72	57	61	52	54	74	69	91	6.93611	7.09737	7.08759	7.19833	6.64268	6.2703	6.74079	6.54067	6.27626	6.32488	6.23866	6.29347	6.37671	6.43852	6.72262
ENSMUSG00000019027	110084	25981	Dnah1	dynein, axonemal, heavy chain 1	protein_coding	4.98001	3.43008	0.000603401	0.0149714	1.4696	0.85949	0.39007	0.987829	5	11	7	1	5	7	23	17	26	68	58	73	20	36	11	4.15681	4.71611	4.59429	3.71135	4.16411	4.56079	5.13354	5.08797	5.46366	6.44982	6.36249	6.64438	5.08318	5.7318	4.70307
ENSMUSG00000003541	15937	8870	Ier3	immediate early response 3	protein_coding	2.64064	3.53502	0.000407747	0.0113648	-1.24521	-0.819859	0.412297	0.987829	55	42	27	35	69	79	224	37	80	153	100	73	119	68	87	5.92785	5.87198	5.69287	5.72569	6.19151	6.83243	7.65199	5.80528	6.67103	7.45009	7.01533	6.64438	6.94421	6.42161	6.6686
ENSMUSG00000056770	52690	84193	Setd3	SET domain containing 3	protein_coding	-1.24993	-3.3709	0.000749243	0.0173871	1.0952	1.19409	0.232445	0.987829	2842	2267	1710	2060	2595	1495	1904	1813	1676	1651	1596	1895	2091	1894	1999	11.1449	11.1311	11.1086	11.0506	11.0383	10.8399	10.6181	10.9006	10.7947	10.7376	10.8083	11.0692	10.8638	10.8989	10.9237
ENSMUSG00000002257	23853	50619	Def6	differentially expressed in FDCP 6	protein_coding	3.90787	3.60624	0.000310671	0.00984449	-1.37676	-0.921225	0.356933	0.987829	32	10	16	21	22	29	245	50	31	48	55	46	75	46	46	5.394	4.65249	5.20775	5.2467	5.08437	5.71072	7.77012	6.12535	5.63213	6.05835	6.30194	6.11471	6.39214	5.98633	5.94735
ENSMUSG00000044308	68795	130507	Ubr3	ubiquitin protein ligase E3 component n-recognin 3	protein_coding	-1.28224	-2.26926	0.0232524	0.134814	-1.10854	-0.900698	0.367749	0.987829	3039	2273	1772	2463	2725	1299	1712	2151	1870	1856	1499	1598	1759	1570	1701	11.2408	11.1349	11.1595	11.3063	11.1082	10.6394	10.4667	11.145	10.9511	10.9048	10.7188	10.8256	10.6171	10.6312	10.6932
ENSMUSG00000030088	107747	10840	Aldh1l1	aldehyde dehydrogenase 1 family, member L1	protein_coding	-2.18942	-3.50785	0.000451741	0.0121797	1.3054	1.15836	0.246717	0.987829	83682	98608	71331	69418	105620	26490	23482	66962	36179	28143	40131	53886	42071	50320	55881	16.0132	16.562	16.479	16.1127	16.3727	14.9731	14.2266	16.0936	15.2121	14.814	15.4458	15.8866	15.1805	15.6168	15.7152
ENSMUSG00000036026	224807	55362	Tmem63b	transmembrane protein 63b	protein_coding	-1.55661	-2.83049	0.0046477	0.0528568	-1.10803	-0.609985	0.541872	0.987829	4107	3371	2355	2676	4916	2020	1972	1608	2877	1676	1566	1587	2162	1489	2637	11.6724	11.6995	11.5669	11.4251	11.954	11.2703	10.6681	10.7293	11.5679	10.7591	10.7812	10.8157	10.9115	10.5557	11.3199
ENSMUSG00000029260	100727	7365	Ugt2b34	UDP glucuronosyltransferase 2 family, polypeptide B34	protein_coding	-1.71415	-3.15229	0.00161994	0.0279948	1.09766	0.543887	0.586519	0.987829	20468	13848	9588	14819	18103	8343	7479	9775	10106	4801	9087	9109	9249	8497	9484	13.9829	13.7317	13.5856	13.8863	13.8296	13.3081	12.579	13.3197	13.374	12.2672	13.3051	13.3242	12.9976	13.0534	13.1588
ENSMUSG00000022656	58998	25945	Nectin3	nectin cell adhesion molecule 3	protein_coding	-1.71987	-3.30752	0.000941257	0.0200741	1.0681	0.362965	0.716631	0.987829	2106	1612	1152	1669	2046	732	941	1206	1172	547	786	991	988	874	1349	10.7167	10.6441	10.5446	10.7499	10.6988	9.82498	9.61881	10.3196	10.2852	9.17543	9.80186	10.1454	9.79834	9.79964	10.363
ENSMUSG00000019997	14219	1490	Ccn2	cellular communication network factor 2	protein_coding	2.9118	3.77463	0.000160244	0.00615707	-1.43851	-1.60435	0.108636	0.987829	120	436	190	224	206	486	1074	336	522	1001	495	394	708	473	288	6.81906	8.80222	8.03227	7.94907	7.52245	9.24903	9.80529	8.52918	9.14496	10.026	9.15236	8.85018	9.32948	8.93916	8.20813
ENSMUSG00000110605			Gm32856	predicted gene, 32856	lincRNA	1.92653	2.98793	0.00280871	0.0389709	1.25942	1.00217	0.316262	0.987829	33	34	37	22	45	44	81	90	61	39	69	50	99	129	54	5.42225	5.65744	6.01969	5.28737	5.73762	6.15016	6.39032	6.80802	6.35335	5.83835	6.56455	6.20695	6.71944	7.20014	6.12036
ENSMUSG00000054477	140492		Kcnn2	potassium intermediate/small conductance calcium-activated channel, subfamily N, member 2	protein_coding	-1.91124	-3.37767	0.000731037	0.0171056	1.2149	0.974751	0.329684	0.987829	1097	785	767	794	998	421	275	578	536	314	430	480	547	534	697	9.79046	9.62364	9.96685	9.69535	9.68012	9.04868	7.92364	9.28121	9.1819	8.40847	8.95636	9.1246	8.96948	9.10792	9.42938
ENSMUSG00000052337	76614	10989	Immt	inner membrane protein, mitochondrial	protein_coding	-1.23429	-2.53161	0.0113541	0.0880959	-1.01682	-0.201211	0.840533	0.987829	4344	3794	2874	3594	4206	2348	3129	3221	2997	2564	2662	2430	3215	2894	3027	11.7529	11.8691	11.8526	11.8481	11.7301	11.4858	11.328	11.7235	11.6265	11.367	11.5402	11.4251	11.4794	11.5056	11.5176
ENSMUSG00000083061			Gm12191	predicted gene 12191	processed_pseudogene	1.47777	3.31011	0.000932595	0.0199374	-1.20605	-1.51493	0.129791	0.987829	312	258	194	247	324	380	407	271	344	424	304	244	357	306	334	8.05024	8.08565	8.06025	8.08014	8.12308	8.90629	8.45356	8.23611	8.56751	8.82131	8.47815	8.1938	8.38184	8.34013	8.40954
ENSMUSG00000109350	105886299		Gm44805	predicted gene 44805	protein_coding	-1.98875	-3.07551	0.00210142	0.0326141	1.09079	0.364375	0.715578	0.987829	118	100	65	93	94	54	39	59	45	19	34	50	55	49	56	6.79858	6.86071	6.66135	6.82023	6.54583	6.38094	5.61082	6.31033	6.0156	5.16309	5.78304	6.20695	6.04565	6.05432	6.16043
ENSMUSG00000072962			Gm16401	predicted gene 16401	antisense	17.8829	2.8952	0.00378914	0.0469005	1.21997	0.375844	0.707033	0.987829	0	0	0	0	2	15	7	6	5	0	4	12	8	14	4	3.23917	3.23917	3.23917	3.23917	3.83009	5.10862	4.33447	4.38397	4.29079	3.23917	4.21076	4.87439	4.45055	4.90089	4.14533
ENSMUSG00000004637	80707	51741	Wwox	WW domain-containing oxidoreductase	protein_coding	-1.54409	-3.35309	0.000799156	0.0181662	1.17598	1.38969	0.164622	0.987829	334	303	194	191	365	158	159	173	165	167	154	179	242	221	196	8.14199	8.3031	8.06025	7.73732	8.28431	7.7155	7.20906	7.63702	7.58079	7.56393	7.56696	7.77908	7.85797	7.90157	7.69396
ENSMUSG00000006373	53328	10857	Pgrmc1	progesterone receptor membrane component 1	protein_coding	-1.66098	-3.16619	0.00154448	0.0272704	1.08818	0.505385	0.613288	0.987829	46766	36259	28242	35315	45861	21167	17908	25999	26465	14115	19366	18681	31052	24411	26295	15.1741	15.1192	15.1427	15.138	15.1695	14.6497	13.8361	14.7293	14.7613	13.8194	14.3953	14.3591	14.7426	14.5738	14.6282
ENSMUSG00000018819	16985	4046	Lsp1	lymphocyte specific 1	protein_coding	3.79937	3.69856	0.000216825	0.00773599	-1.31076	-0.731349	0.464566	0.987829	185	138	117	111	149	163	1608	589	179	207	456	286	570	275	335	7.36211	7.26384	7.39354	7.03875	7.10763	7.75663	10.3775	9.3076	7.68761	7.84685	9.03798	8.40961	9.02674	8.19519	8.41362
ENSMUSG00000015134	56847	220	Aldh1a3	aldehyde dehydrogenase family 1, subfamily A3	protein_coding	3.69546	3.60407	0.000313277	0.00989403	-1.67875	-1.55681	0.119516	0.987829	19	16	13	8	10	20	42	38	21	112	23	32	26	25	33	4.9553	4.98984	5.0361	4.5365	4.52661	5.35677	5.68383	5.83273	5.27039	7.05275	5.40426	5.7326	5.30632	5.38205	5.60925
ENSMUSG00000058655	75705	1975	Eif4b	eukaryotic translation initiation factor 4B	protein_coding	-1.4313	-2.60779	0.00911292	0.0777404	-1.11306	-0.73042	0.465134	0.987829	13106	7982	6848	9759	11038	3598	9165	7036	5042	7426	4488	5098	6018	5735	7439	13.3407	12.9384	13.101	13.2845	13.1171	12.0983	12.8715	12.8464	12.3734	12.8945	12.2901	12.4889	12.3794	12.4877	12.8093
ENSMUSG00000015090	19215	5730	Ptgds	prostaglandin D2 synthase (brain)	protein_coding	-5.54013	-3.49582	0.000472612	0.0125725	2.07368	1.46641	0.142537	0.987829	485	207	158	136	350	34	28	83	65	0	104	91	67	111	69	8.65063	7.79151	7.78633	7.29561	8.2274	5.87334	5.30239	6.70995	6.42643	3.23917	7.06434	6.9119	6.26366	7.01117	6.39619
ENSMUSG00000033326	230674	9682	Kdm4a	lysine (K)-specific demethylase 4A	protein_coding	1.40946	2.89347	0.00381013	0.0469148	1.0418	0.381465	0.702858	0.987829	1515	850	594	875	1149	921	1481	1298	1208	1535	1343	1363	1427	1392	1190	10.2478	9.7358	9.60591	9.83248	9.87906	10.1502	10.2605	10.4241	10.3282	10.6337	10.5621	10.5987	10.3194	10.4598	10.1848
ENSMUSG00000025792	27376	1468	Slc25a10	solute carrier family 25 (mitochondrial carrier, dicarboxylate transporter), member 10	protein_coding	-1.76618	-3.3803	0.000724075	0.0170095	1.17091	0.953045	0.340567	0.987829	6003	7399	5127	7268	8501	3268	2886	4873	4114	2854	3365	3578	5172	4159	5622	12.2174	12.8292	12.6845	12.8603	12.7412	11.9601	11.2123	12.3181	12.0811	11.5206	11.8764	11.9802	12.1617	12.026	12.4065
ENSMUSG00000005677	12355	9970	Nr1i3	nuclear receptor subfamily 1, group I, member 3	protein_coding	-1.64222	-2.59996	0.00932335	0.078827	-1.26439	-1.16073	0.245751	0.987829	13112	7677	9839	14360	12429	4472	4625	8254	7928	7371	3916	3100	7469	5413	7176	13.3414	12.8823	13.6229	13.8409	13.288	12.4108	11.8883	13.0762	13.0245	12.8838	12.0942	11.7743	12.69	12.4047	12.7575
ENSMUSG00000021306	83924	7107	Gpr137b	G protein-coupled receptor 137B	protein_coding	4.15827	3.80346	0.000142691	0.00572603	-1.69931	-1.41287	0.157693	0.987829	52	22	35	30	42	30	431	131	51	132	95	84	127	51	61	5.86905	5.25282	5.96027	5.57375	5.66864	5.74484	8.532	7.27685	6.15202	7.26034	6.95161	6.81375	7.02505	6.09786	6.25586
ENSMUSG00000100660			Kat6b-ps2	k(lysine) acetyltransferase 6B, pseudogene 2	processed_pseudogene	8.90461	3.41932	0.000627774	0.0153941	-3.49837	-3.03087	0.00243848	0.987829	0	0	4	0	7	23	9	10	32	15	5	1	6	7	8	3.23917	3.23917	4.27897	3.23917	4.3265	5.48555	4.4732	4.69378	5.66341	4.97206	4.32059	3.73446	4.29559	4.44483	4.50121
ENSMUSG00000035509	213311	26223	Fbxl21	F-box and leucine-rich repeat protein 21	protein_coding	-1.96917	-3.30064	0.000964653	0.0203898	1.22043	0.937027	0.348744	0.987829	47	43	26	52	55	24	26	18	24	13	25	24	33	21	27	5.76506	5.89657	5.65542	6.14345	5.94517	5.52582	5.23752	5.13505	5.38977	4.86392	5.48164	5.45363	5.52552	5.22758	5.41898
ENSMUSG00000022546	76282	2875	Gpt	glutamic pyruvic transaminase, soluble	protein_coding	-1.8618	-3.22901	0.00124219	0.0238616	1.17229	0.846777	0.39712	0.987829	17140	21680	13246	16795	22419	9028	5449	12694	8298	9313	9628	9095	12024	11858	12289	13.7273	14.3777	14.0513	14.0666	14.1378	13.4218	12.1238	13.6961	13.0902	13.2204	13.3884	13.322	13.3754	13.5333	13.532
ENSMUSG00000033308	99586	1806	Dpyd	dihydropyrimidine dehydrogenase	protein_coding	-1.95438	-2.71242	0.00667942	0.0649831	-1.16547	-0.592912	0.55324	0.987829	17811	13628	12814	19139	16837	3505	5116	14470	6166	9287	5163	6739	6048	6541	9244	13.7826	13.7087	14.0035	14.2549	13.7252	12.0607	12.0332	13.8847	12.6628	13.2164	12.4915	12.8904	12.3865	12.6769	13.1219
ENSMUSG00000026728	22352	7431	Vim	vimentin	protein_coding	2.46096	3.56502	0.000363831	0.0107068	-1.15319	-0.543039	0.587103	0.987829	1042	666	740	661	1016	1001	5085	1658	1069	1397	1515	1191	2789	1469	1488	9.71786	9.39255	9.91613	9.43737	9.70532	10.2685	12.0245	10.773	10.1546	10.4995	10.7339	10.4066	11.2758	10.5364	10.5026
ENSMUSG00000110216			Gm36325	predicted gene, 36325	lincRNA	2.93403	1.87808	0.0603709	0.238015	3.21085	2.11973	0.0340286	0.987829	3	7	1	2	8	18	16	11	10	0	58	60	36	14	5	3.95466	4.43497	3.76744	3.90402	4.39788	5.26323	4.85015	4.75896	4.69674	3.23917	6.36249	6.414	5.60936	4.90089	4.24832
ENSMUSG00000005667	17768	10797	Mthfd2	methylenetetrahydrofolate dehydrogenase (NAD+ dependent), methenyltetrahydrofolate cyclohydrolase	protein_coding	3.99442	3.59557	0.000323688	0.0101189	-1.81663	-1.63085	0.102923	0.987829	51	33	22	21	53	52	467	43	81	83	70	61	82	81	66	5.84888	5.62807	5.49416	5.2467	5.90611	6.33773	8.64219	5.96228	6.68592	6.68525	6.58157	6.43312	6.49568	6.62699	6.3452
ENSMUSG00000110462			Gm35572	predicted gene, 35572	lincRNA	32.6131	3.8942	9.85239e-05	0.00438987	-5.86421	-2.40227	0.0162935	0.987829	0	1	0	1	0	4	45	7	13	1	2	0	2	0	7	3.23917	3.7022	3.23917	3.71135	3.23917	4.25256	5.75309	4.47066	4.88237	3.71187	3.93255	3.23917	3.85806	3.23917	4.42412
ENSMUSG00000021457	20963	6850	Syk	spleen tyrosine kinase	protein_coding	5.12309	3.80458	0.000142046	0.00571224	-1.54712	-0.996494	0.31901	0.987829	369	189	224	230	349	253	4893	1337	301	527	756	742	1407	820	525	8.27687	7.67143	8.2544	7.98443	8.22352	8.34699	11.9692	10.4663	8.38482	9.12345	9.74692	9.73589	10.2993	9.70962	9.03322
ENSMUSG00000034708	14824	2896	Grn	granulin	protein_coding	1.68354	3.24341	0.00118109	0.0231832	-1.03333	-0.190516	0.848905	0.987829	8471	6887	5545	5475	7745	7522	15814	7516	8070	15955	8489	11924	11141	11237	9606	12.7126	12.726	12.7972	12.4528	12.6072	13.159	13.6569	12.9414	13.0501	13.9959	13.207	13.7121	13.2656	13.4558	13.1772
ENSMUSG00000050315	118449	171024	Synpo2	synaptopodin 2	protein_coding	2.37412	3.52501	0.000423465	0.0116659	-1.20206	-0.813064	0.416181	0.987829	38	18	26	22	24	29	81	60	85	36	34	31	69	57	53	5.55502	5.08382	5.65542	5.28737	5.15629	5.71072	6.39032	6.32945	6.74399	5.7564	5.78304	5.70074	6.2969	6.22086	6.09987
ENSMUSG00000027006	66861	54431	Dnajc10	DnaJ heat shock protein family (Hsp40) member C10	protein_coding	1.67054	3.32643	0.000879654	0.0193249	-1.2893	-1.72467	0.0845866	0.987829	724	506	428	707	808	672	1249	679	972	1410	746	742	897	705	768	9.20652	9.00873	9.14637	9.53191	9.38312	9.70425	10.0188	9.50712	10.0197	10.5127	9.72812	9.73589	9.662	9.49685	9.56571
ENSMUSG00000017146	12189	672	Brca1	breast cancer 1, early onset	protein_coding	2.09383	4.31461	1.59884e-05	0.00113694	-1.12111	-0.532971	0.594054	0.987829	69	55	44	73	64	95	220	110	91	100	118	142	105	105	59	6.17331	6.1618	6.20967	6.5301	6.10846	7.06062	7.62835	7.05591	6.82688	6.91199	7.22372	7.47552	6.79068	6.94219	6.21847
ENSMUSG00000029752	27053	440	Asns	asparagine synthetase	protein_coding	5.43854	3.16462	0.00155288	0.0273196	-5.08406	-2.97701	0.00291071	0.987829	54	22	18	16	22	20	146	22	25	461	29	41	20	22	15	5.90853	5.25282	5.31043	5.02091	5.08437	5.35677	7.1013	5.30751	5.42723	8.93727	5.62401	5.99007	5.08318	5.26797	4.9253
ENSMUSG00000027651	70470	58490	Rprd1b	regulation of nuclear pre-mRNA domain containing 1B	protein_coding	-1.31497	-3.37053	0.000750227	0.0173871	1.07438	0.769871	0.441376	0.987829	1069	774	611	835	1002	444	708	605	672	617	628	641	649	700	659	9.75395	9.60377	9.64566	9.76639	9.68576	9.12279	9.21957	9.34515	9.49874	9.34389	9.48567	9.52976	9.20773	9.48685	9.35074
ENSMUSG00000034059	241525	219539	Ypel4	yippee like 4	protein_coding	54.3854	3.60907	0.000307294	0.00980293	-13.4972	-2.40749	0.0160625	0.987829	1	4	2	1	2	0	150	3	1	403	3	15	5	14	2	3.65506	4.15381	3.9822	3.71135	3.83009	3.23917	7.13533	4.059	3.71775	8.7511	4.08444	5.04636	4.20698	4.90089	3.8851
ENSMUSG00000026643	18108	9397	Nmt2	N-myristoyltransferase 2	protein_coding	-1.24287	-2.14766	0.0317408	0.164069	-1.20282	-1.45659	0.14523	0.987829	740	559	466	627	680	332	575	464	391	572	303	299	501	374	492	9.23707	9.1475	9.26522	9.36329	9.14185	8.7195	8.92973	8.97481	8.74381	9.23788	8.47364	8.47034	8.84763	8.61466	8.94298
ENSMUSG00000022534	54483	4210	Mefv	Mediterranean fever	protein_coding	5.26913	3.85559	0.000115451	0.00489147	-1.29589	-0.5872	0.557069	0.987829	48	19	27	27	43	33	610	120	44	95	62	146	212	140	67	5.7865	5.12826	5.69287	5.47354	5.69203	5.84233	9.01183	7.16538	5.9915	6.84897	6.43936	7.51161	7.68286	7.30442	6.3624
ENSMUSG00000104263			9430062P05Rik	RIKEN cDNA 9430062P05 gene	TEC	-3.11841	-2.59407	0.00948481	0.0797304	-2.08067	-1.1667	0.24333	0.987829	13	12	7	19	38	2	5	7	1	11	0	1	4	2	6	4.68289	4.7763	4.59429	5.16121	5.57078	3.96295	4.17098	4.47066	3.71775	4.74471	3.23917	3.73446	4.10795	3.89683	4.34039
ENSMUSG00000027230	26427	90993	Creb3l1	cAMP responsive element binding protein 3-like 1	protein_coding	2.2236	3.81439	0.000136522	0.00557273	-1.48506	-1.77354	0.0761399	0.987829	61	47	53	41	58	57	192	95	75	148	65	49	123	57	86	6.03842	5.99075	6.42118	5.88803	6.00177	6.44337	7.45094	6.87415	6.5941	7.40713	6.49438	6.18446	6.98521	6.22086	6.65476
ENSMUSG00000038213	213233	55080	Tapbpl	TAP binding protein-like	protein_coding	1.19743	1.83902	0.0659117	0.250815	1.16605	1.55108	0.120884	0.987829	1014	864	742	734	1072	818	1501	845	966	916	1143	1188	1342	1108	1049	9.67944	9.75886	9.91995	9.58464	9.78104	9.98211	10.2796	9.81537	10.0109	9.90038	10.3326	10.403	10.2321	10.1355	10.006
ENSMUSG00000019732	73316	125972	Calr3	calreticulin 3	protein_coding	-1.81716	-3.62421	0.000289845	0.00940437	1.05586	0.253946	0.799537	0.987829	92	93	59	81	104	44	33	50	47	43	49	36	46	33	72	6.50134	6.7722	6.54636	6.65336	6.66589	6.15016	5.4516	6.12535	6.06258	5.94049	6.17239	5.85305	5.85619	5.64513	6.4454
ENSMUSG00000042821	20613	6615	Snai1	snail family zinc finger 1	protein_coding	1.96442	2.88272	0.00394255	0.0477254	1.04389	0.219334	0.82639	0.987829	33	18	16	26	46	47	78	31	32	65	50	49	68	44	53	5.42225	5.08382	5.20775	5.43837	5.75986	6.22348	6.34704	5.6278	5.66341	6.39762	6.19483	6.18446	6.28038	5.93906	6.09987
ENSMUSG00000085956			4930481B07Rik	RIKEN cDNA 4930481B07 gene	processed_transcript	-2.54321	-3.20783	0.00133742	0.0247773	1.05382	0.167053	0.867329	0.988197	24	15	30	19	22	7	11	7	7	10	5	8	14	7	11	5.14259	4.93996	5.79938	5.16121	5.08437	4.56079	4.59497	4.47066	4.47322	4.68004	4.32059	4.59635	4.81036	4.44483	4.70307
ENSMUSG00000015451			C4a	complement component 4A (Rodgers blood group)	processed_transcript	1.28302	1.35957	0.173965	0.433328	1.43327	2.32881	0.0198692	0.987829	135	197	125	126	236	209	233	185	230	121	246	305	333	297	240	6.96393	7.72604	7.47909	7.19833	7.70051	8.08833	7.70382	7.72526	8.02086	7.14991	8.19013	8.49753	8.28715	8.29953	7.96279
ENSMUSG00000028028	71481	80216	Alpk1	alpha-kinase 1	protein_coding	2.79852	3.45583	0.000548599	0.0140336	1.2992	0.739303	0.459723	0.987829	48	41	38	68	52	33	285	125	80	174	159	330	144	117	81	5.7865	5.84694	6.04848	6.44722	5.88615	5.84233	7.97137	7.21713	6.67103	7.61764	7.60874	8.60561	7.183	7.07698	6.5835
ENSMUSG00000046982	110796	10194	Tshz1	teashirt zinc finger family member 1	protein_coding	-1.34596	-2.30179	0.0213473	0.128063	-1.17586	-1.2764	0.201816	0.987829	473	495	366	564	489	234	455	316	290	410	242	226	308	298	380	8.61616	8.97817	8.92858	9.21506	8.6845	8.24094	8.60639	8.44519	8.33411	8.77488	8.16797	8.0904	8.18141	8.3041	8.5862
ENSMUSG00000011148	11565	122622	Adssl1	adenylosuccinate synthetase like 1	protein_coding	-1.92414	-3.41532	0.000637071	0.0155166	1.06791	0.315814	0.752143	0.987829	1188	1520	1154	1007	1640	469	510	1024	628	537	474	502	754	705	1074	9.9031	10.5603	10.5471	10.0313	10.3838	9.19926	8.76363	10.0873	9.40365	9.14968	9.0919	9.18715	9.41774	9.49685	10.0394
ENSMUSG00000055805	57778		Fmnl1	formin-like 1	protein_coding	3.2779	3.44559	0.000569822	0.0143446	-1.09122	-0.248717	0.80358	0.987829	158	127	97	104	157	128	1316	356	175	197	350	318	575	299	281	7.16092	7.15836	7.15423	6.9577	7.17361	7.44037	10.0929	8.60855	7.65789	7.78117	8.6716	8.55474	9.03889	8.30865	8.17485
ENSMUSG00000022404	20524	10478	Slc25a17	solute carrier family 25 (mitochondrial carrier, peroxisomal membrane protein), member 17	protein_coding	-1.40686	-2.59555	0.00944397	0.0795554	-1.05409	-0.40357	0.686529	0.987829	1979	1872	1229	1520	2148	1135	1242	1186	1380	789	972	1015	1433	1012	1138	10.628	10.8574	10.6368	10.6166	10.7683	10.4471	10.0109	10.2958	10.5176	9.68959	10.1025	10.1793	10.3253	10.007	10.1214
ENSMUSG00000032315	13076	1543	Cyp1a1	cytochrome P450, family 1, subfamily a, polypeptide 1	protein_coding	-2.12229	-3.57206	0.000354189	0.0105705	-1.09693	-0.310449	0.756219	0.987829	40	55	26	31	49	16	17	17	18	20	26	14	20	5	16	5.60461	6.1618	5.65542	5.60555	5.82446	5.16229	4.89497	5.08797	5.13872	5.20658	5.51869	4.99172	5.08318	4.26623	4.97484
ENSMUSG00000028362	21949	944	Tnfsf8	tumor necrosis factor (ligand) superfamily, member 8	protein_coding	9.54946	4.24604	2.17586e-05	0.00140955	-1.7411	-1.06707	0.285939	0.987829	2	3	4	3	2	7	52	60	7	11	9	10	47	4	10	3.82533	4.0345	4.27897	4.04995	3.83009	4.56079	5.90218	6.32945	4.47322	4.74471	4.66545	4.74397	5.87857	4.16153	4.63993
ENSMUSG00000028633	51797	1503	Ctps	cytidine 5'-triphosphate synthase	protein_coding	3.24194	3.13467	0.00172046	0.0290535	-2.85494	-2.71602	0.00660722	0.987829	134	109	90	125	173	177	337	99	191	1119	152	122	183	119	103	6.95472	6.96698	7.06003	7.18823	7.2971	7.86591	8.19688	6.92493	7.77326	10.184	7.5499	7.28007	7.49053	7.09826	6.87335
ENSMUSG00000025014	21673	1791	Dntt	deoxynucleotidyltransferase, terminal	protein_coding	2.97808	3.06672	0.00216424	0.0331826	1.13241	0.364569	0.715433	0.987829	158	81	47	60	108	331	189	341	274	34	239	268	365	309	210	7.16092	6.60633	6.28377	6.30355	6.7112	8.71533	7.43056	8.54944	8.25701	5.69888	8.15113	8.32105	8.41207	8.35341	7.78507
ENSMUSG00000022843	12724	1181	Clcn2	chloride channel, voltage-sensitive 2	protein_coding	-1.8244	-3.20859	0.00133389	0.0247736	1.05075	0.240486	0.809953	0.987829	2266	2166	1482	2123	2689	1034	705	1638	1091	875	869	1011	1119	1210	1643	10.8212	11.0659	10.904	11.0937	11.0892	10.3146	9.21363	10.7557	10.1835	9.83564	9.9438	10.1737	9.97441	10.2605	10.6438
ENSMUSG00000053414	26559	30811	Hunk	hormonally upregulated Neu-associated kinase	protein_coding	2.53139	4.37054	1.23939e-05	0.000964135	-1.61461	-1.84471	0.0650794	0.987829	58	52	32	66	51	76	170	75	109	196	46	38	109	129	72	5.98424	6.1001	5.86602	6.41266	5.86589	6.78525	7.2943	6.58888	7.05	7.77444	6.1028	5.90951	6.83626	7.20014	6.4454
ENSMUSG00000112023	14727	11006	Lilr4b	leukocyte immunoglobulin-like receptor, subfamily B, member 4B	protein_coding	4.62153	3.71607	0.000202348	0.00732533	-1.68638	-1.264	0.206229	0.987829	171	89	90	81	152	87	1844	344	145	377	214	335	396	322	212	7.26132	6.71904	7.06003	6.65336	7.13273	6.95108	10.5725	8.56146	7.41291	8.65914	8.0025	8.62628	8.52357	8.40959	7.79762
ENSMUSG00000027533	16592	2171	Fabp5	fatty acid binding protein 5, epidermal	protein_coding	2.33234	2.35741	0.0184029	0.117014	1.83381	1.59968	0.109669	0.987829	599	800	286	246	697	823	2319	1526	1003	154	1665	3627	1290	2258	1171	8.94251	9.65031	8.58797	8.07468	9.17631	9.99074	10.8995	10.6547	10.0642	7.45852	10.8687	11.9997	10.176	11.1503	10.162
ENSMUSG00000042677	230738	80149	Zc3h12a	zinc finger CCCH type containing 12A	protein_coding	2.2922	3.44636	0.000568195	0.0143226	-1.28927	-1.07085	0.284237	0.987829	131	171	100	125	138	150	407	177	198	547	215	239	249	184	242	6.92672	7.5404	7.19278	7.18823	7.01161	7.64713	8.45356	7.66704	7.82095	9.17543	8.00875	8.16581	7.89593	7.65903	7.97389
ENSMUSG00000027656	22403	8839	Ccn5	cellular communication network factor 5	protein_coding	4.65736	3.32949	0.000870067	0.0191586	1.32619	0.664766	0.5062	0.987829	4	11	1	5	7	14	77	15	10	15	38	25	65	28	7	4.06262	4.71611	3.76744	4.27718	4.3265	5.05252	6.33232	4.98805	4.69674	4.97206	5.89809	5.49187	6.22961	5.48693	4.42412
ENSMUSG00000038843	14537	2650	Gcnt1	glucosaminyl (N-acetyl) transferase 1, core 2	protein_coding	7.00121	3.71151	0.000206024	0.00740631	-2.12024	-1.53993	0.123578	0.987829	14	5	12	18	14	14	366	59	21	24	28	44	51	40	36	4.73305	4.2577	4.97312	5.11618	4.74433	5.05252	8.30882	6.31033	5.27039	5.36709	5.58982	6.06619	5.96464	5.83936	5.69508
ENSMUSG00000021288	16593	3831	Klc1	kinesin light chain 1	protein_coding	1.5106	3.60553	0.00031152	0.00985492	-1.17929	-1.28028	0.200445	0.987829	972	680	568	677	998	1123	1335	839	900	1241	1059	751	1046	941	862	9.61983	9.42174	9.54292	9.47096	9.68012	10.432	10.1132	9.8053	9.91074	10.331	10.2241	9.7529	9.87896	9.90404	9.72842
ENSMUSG00000049303	171180	91683	Syt12	synaptotagmin XII	protein_coding	9.38833	4.21131	2.53891e-05	0.00159046	-1.63152	-0.84032	0.400729	0.987829	43	29	27	29	40	43	177	26	133	1111	222	341	191	77	58	5.67573	5.50365	5.69287	5.54118	5.6206	6.12484	7.34602	5.45955	7.30185	10.1739	8.05175	8.65071	7.54621	6.56692	6.19939
ENSMUSG00000020901	320207	23533	Pik3r5	phosphoinositide-3-kinase regulatory subunit 5	protein_coding	5.72714	3.65883	0.000253366	0.00860311	-1.05138	-0.105557	0.915934	0.999892	34	19	39	30	63	25	800	105	50	161	117	210	376	165	105	5.44989	5.12826	6.07667	5.57375	6.09124	5.5649	9.39063	6.99786	6.13019	7.51624	7.21291	7.9918	8.45263	7.51651	6.89699
ENSMUSG00000092029			Gm9027	predicted gene 9027	processed_pseudogene	7.22125	2.89404	0.00380315	0.0469005	-13.3901	-3.19442	0.00140112	0.987829	0	0	1	1	2	3	4	6	6	8	0	0	0	0	2	3.23917	3.23917	3.76744	3.71135	3.83009	4.12115	4.07541	4.38397	4.38637	4.53786	3.23917	3.23917	3.23917	3.23917	3.8851
ENSMUSG00000009585	80287	9582	Apobec3	apolipoprotein B mRNA editing enzyme, catalytic polypeptide 3	protein_coding	4.61901	3.75836	0.00017103	0.00642856	-1.83317	-1.44668	0.147986	0.987829	171	97	103	126	141	138	1988	568	123	271	269	279	542	230	212	7.26132	6.82345	7.23032	7.19833	7.03845	7.53806	10.6797	9.25679	7.20224	8.2083	8.31132	8.37581	8.95672	7.95486	7.79762
ENSMUSG00000030245	66964	51026	Golt1b	golgi transport 1B	protein_coding	2.06703	3.55125	0.000383404	0.0109673	-1.38922	-1.58761	0.112375	0.987829	161	111	95	91	173	178	465	116	240	247	201	182	165	156	158	7.18472	6.98955	7.12795	6.79375	7.2971	7.87341	8.63628	7.12259	8.07804	8.08315	7.91869	7.8011	7.35674	7.44372	7.41284
ENSMUSG00000006360	12925	1396	Crip1	cysteine-rich protein 1 (intestinal)	protein_coding	3.07548	3.63398	0.000279079	0.00918058	-1.28867	-0.803633	0.421609	0.987829	99	102	104	94	129	200	902	287	167	114	324	225	271	203	171	6.58769	6.88502	7.24261	6.83329	6.92795	8.02917	9.55922	8.31398	7.59654	7.07492	8.56547	8.08443	8.0091	7.78867	7.51533
ENSMUSG00000027962	22329	7412	Vcam1	vascular cell adhesion molecule 1	protein_coding	4.64172	3.72291	0.000196936	0.00718855	-1.67201	-1.25057	0.211091	0.987829	683	348	509	378	419	599	8218	1387	647	881	851	1402	1385	1623	924	9.12513	8.49198	9.38887	8.65971	8.47237	9.54227	12.7145	10.5185	9.44548	9.84529	9.91418	10.6389	10.2769	10.6785	9.82649
ENSMUSG00000051444	241950	166379	Bbs12	Bardet-Biedl syndrome 12 (human)	protein_coding	2.24121	3.22308	0.00126821	0.0241444	1.0175	0.0758739	0.939519	0.999892	21	10	10	21	24	25	66	36	21	35	32	23	62	37	32	5.03369	4.65249	4.83624	5.2467	5.15629	5.5649	6.15918	5.77727	5.27039	5.72794	5.72166	5.41425	6.17693	5.7595	5.57937
ENSMUSG00000040675	270685	25902	Mthfd1l	methylenetetrahydrofolate dehydrogenase (NADP+ dependent) 1-like	protein_coding	3.15893	2.88125	0.00396103	0.0478881	-3.72848	-3.19427	0.00140187	0.987829	38	42	23	65	39	36	211	57	36	308	17	38	48	46	21	5.55502	5.87198	5.53634	6.39505	5.59592	5.93332	7.57368	6.27128	5.78176	8.38215	5.13976	5.90951	5.9006	5.98633	5.1962
ENSMUSG00000100347			Gm7895	predicted gene 7895	processed_pseudogene	-1.59077	-3.25082	0.00115075	0.0227051	1.09665	0.58292	0.559947	0.987829	674	572	453	498	654	220	284	428	347	390	284	385	376	404	413	9.10664	9.17959	9.22565	9.04148	9.08749	8.15748	7.96667	8.86275	8.57943	8.70585	8.3852	8.8182	8.45263	8.72093	8.7008
ENSMUSG00000021238	104776	4329	Aldh6a1	aldehyde dehydrogenase family 6, subfamily A1	protein_coding	-1.90991	-3.11664	0.00182926	0.03043	1.12015	0.530183	0.595985	0.987829	17569	14314	12071	15373	17844	5571	5194	12752	8691	5015	7339	7295	8852	9033	10531	13.7629	13.7794	13.9174	13.9391	13.8089	12.7268	12.0549	13.7026	13.1568	12.3299	12.9975	13.0045	12.9345	13.1414	13.3096
ENSMUSG00000024029	21786	7033	Tff3	trefoil factor 3, intestinal	protein_coding	13.2458	3.5234	0.000426046	0.0116861	-5.19218	-2.50881	0.0121138	0.987829	2	9	9	1	4	2	96	8	5	244	9	17	13	14	13	3.82533	4.5849	4.76126	3.71135	4.06921	3.96295	6.58878	4.55042	4.29079	8.06671	4.66545	5.14884	4.75803	4.90089	4.81954
ENSMUSG00000031442	17207	23263	Mcf2l	mcf.2 transforming sequence-like	protein_coding	5.19618	3.94648	7.93091e-05	0.00372615	1.04139	0.08767	0.930139	0.999892	34	21	8	30	20	242	27	61	108	53	160	128	21	150	82	5.44989	5.21265	4.68095	5.57375	5.008	8.28655	5.27036	6.34831	7.03848	6.16697	7.61696	7.34155	5.12323	7.39306	6.59804
ENSMUSG00000084957	100503572	92482	Bbip1	BBSome interacting protein 1	protein_coding	1.40208	3.12822	0.00175869	0.0295413	-1.09697	-0.864089	0.387539	0.987829	288	238	188	244	335	346	388	267	350	328	315	267	348	323	300	7.943	7.97736	8.01807	8.06371	8.16814	8.77652	8.38829	8.21597	8.59125	8.46806	8.52683	8.31596	8.34706	8.41382	8.26345
ENSMUSG00000020283	72129	5194	Pex13	peroxisomal biogenesis factor 13	protein_coding	-1.40701	-2.87306	0.00406522	0.0486519	1.00873	0.0697631	0.944382	0.999892	2071	1738	1391	1588	1882	1164	1021	1208	1263	1033	1015	1106	1300	1090	1398	10.6928	10.7514	10.8135	10.679	10.5797	10.4831	9.73384	10.3219	10.3915	10.0706	10.1639	10.3013	10.187	10.1122	10.4138
ENSMUSG00000022952	12394	861	Runx1	runt related transcription factor 1	protein_coding	5.7438	3.74036	0.000183753	0.0068387	-2.24562	-1.73398	0.0829213	0.987829	22	19	9	25	31	22	308	37	20	222	43	55	70	60	23	5.07107	5.12826	4.76126	5.40223	5.38	5.44401	8.07549	5.80528	5.22801	7.94007	6.02954	6.31429	6.31323	6.27852	5.27483
ENSMUSG00000061947	217847	51156	Serpina10	serine (or cysteine) peptidase inhibitor, clade A (alpha-1 antiproteinase, antitrypsin), member 10	protein_coding	1.74097	2.57116	0.0101358	0.0828188	1.26267	0.992821	0.320797	0.987829	7258	5230	3653	5000	6291	11279	6862	5894	13136	5520	11988	13150	8864	10001	11157	12.4903	12.3302	12.1971	12.3223	12.3083	13.7424	12.4552	12.5916	13.7517	12.4678	13.7041	13.8531	12.9364	13.288	13.3928
ENSMUSG00000066357	83669	11180	Wdr6	WD repeat domain 6	protein_coding	-1.4748	-3.2956	0.000982115	0.0206212	1.07431	0.565909	0.571456	0.987829	1053	770	609	764	1142	399	725	540	667	414	468	526	832	528	625	9.73267	9.59648	9.64104	9.64105	9.87042	8.97403	9.25274	9.18613	9.48825	8.7883	9.07415	9.25242	9.55607	9.09217	9.27655
ENSMUSG00000034334	73942	167555	Fam151b	family with sequence similarity 151, member B	protein_coding	-1.50832	-3.37087	0.000749325	0.0173871	1.07165	0.502648	0.615211	0.987829	142	104	67	106	122	60	76	63	70	63	54	56	91	71	91	7.02681	6.90892	6.69769	6.98133	6.85931	6.50315	6.31743	6.3853	6.51275	6.36172	6.28117	6.33481	6.61853	6.47173	6.72262
ENSMUSG00000071204			Gm10319	predicted pseudogene 10319	transcribed_unprocessed_pseudogene	-2.17549	-2.41122	0.0158994	0.106488	-1.50792	-1.13962	0.254444	0.987829	891	696	590	674	975	373	211	543	395	59	133	137	187	263	390	9.49741	9.45439	9.5964	9.46472	9.64725	8.88051	7.57368	9.19387	8.75786	6.28704	7.37684	7.4291	7.51864	8.13492	8.6219
ENSMUSG00000044424			Gm9493	predicted gene 9493	processed_pseudogene	1.5065	3.29925	0.000969429	0.020468	-1.34873	-2.18662	0.0287702	0.987829	288	232	167	221	286	342	350	250	310	406	233	187	331	238	276	7.943	7.94321	7.85985	7.93106	7.95558	8.76046	8.24814	8.12708	8.42502	8.76134	8.11683	7.83706	8.27897	8.00062	8.1506
ENSMUSG00000000244	27027	10077	Tspan32	tetraspanin 32	protein_coding	5.32894	3.52503	0.000423439	0.0116659	-1.16272	-0.332933	0.739185	0.987829	17	13	15	21	32	25	360	113	32	16	86	68	116	93	59	4.87142	4.83345	5.15311	5.2467	5.40901	5.5649	8.28636	7.08964	5.66341	5.02268	6.8292	6.56016	6.91268	6.79331	6.21847
ENSMUSG00000029776	58875	11112	Hibadh	3-hydroxyisobutyrate dehydrogenase	protein_coding	-2.05429	-3.24197	0.00118708	0.0232528	1.22208	0.884659	0.376341	0.987829	14371	12031	9196	9983	14408	5544	4508	7385	6962	2209	5284	5628	7823	6705	8390	13.4734	13.5291	13.5255	13.3172	13.5008	12.7198	11.8515	12.9161	12.8375	11.1537	12.5248	12.6312	12.7567	12.7125	12.9824
ENSMUSG00000107451			Gm44421	predicted gene, 44421	lincRNA	-2.85854	-3.37739	0.000731772	0.0171056	1.34669	0.926259	0.354311	0.987829	128	197	111	203	195	66	53	61	80	10	45	70	92	60	112	6.89815	7.72604	7.32585	7.81797	7.45119	6.61562	5.92221	6.34831	6.67103	4.68004	6.07881	6.59445	6.63154	6.27852	6.97677
ENSMUSG00000052087	51791	10636	Rgs14	regulator of G-protein signaling 14	protein_coding	3.79355	3.43765	0.000586795	0.0146552	-1.16425	-0.447542	0.654484	0.987829	31	6	20	17	25	38	198	85	26	29	66	45	79	72	41	5.36514	4.35054	5.40553	5.06947	5.19076	5.9908	7.49084	6.73867	5.46366	5.54332	6.51225	6.09067	6.45223	6.48805	5.82704
ENSMUSG00000021754	26401	4214	Map3k1	mitogen-activated protein kinase kinase kinase 1	protein_coding	1.89854	3.33661	0.000848073	0.0188185	-1.1233	-0.617293	0.537041	0.987829	436	218	202	232	379	346	885	418	294	684	391	518	487	486	397	8.50438	7.86024	8.11464	7.99603	8.33547	8.77652	9.53246	8.83002	8.35276	9.48856	8.82454	9.23099	8.80841	8.97682	8.64638
ENSMUSG00000022439	64099	64098	Parvg	parvin, gamma	protein_coding	6.77437	3.79816	0.000145773	0.00577644	-2.25773	-1.59278	0.11121	0.987829	77	47	53	67	49	94	1754	200	62	88	115	139	295	209	96	6.2963	5.99075	6.42118	6.43004	5.82446	7.04738	10.5012	7.82844	6.37198	6.75577	7.19103	7.44785	8.12319	7.8273	6.78738
ENSMUSG00000003623	74114	54677	Crot	carnitine O-octanoyltransferase	protein_coding	-1.98917	-3.35598	0.000790834	0.0180551	1.0989	0.420136	0.674386	0.987829	24808	14072	12420	16901	23713	6694	8841	12781	9943	3942	6341	6329	11651	10003	13570	14.2601	13.7549	13.9585	14.0757	14.2186	12.9911	12.8197	13.7059	13.3506	11.984	12.7871	12.8001	13.33	13.2883	13.6748
ENSMUSG00000042216	52850	129049	Sgsm1	small G protein signaling modulator 1	protein_coding	1.64265	1.65913	0.0970896	0.31272	1.78382	1.91581	0.0553892	0.987829	289	296	128	157	321	432	245	441	508	96	732	671	578	765	415	7.94763	8.27136	7.50991	7.48064	8.11055	9.0846	7.77012	8.90423	9.10704	6.8618	9.7014	9.59412	9.04614	9.61176	8.70746
ENSMUSG00000038967	18604	5164	Pdk2	pyruvate dehydrogenase kinase, isoenzyme 2	protein_coding	-1.83416	-3.17036	0.00152251	0.0270334	1.11891	0.593656	0.552742	0.987829	3587	4186	3109	4081	3801	1772	1433	3045	1795	1510	1733	1778	2437	2394	2784	11.4783	12.0103	11.9655	12.0305	11.5849	11.0828	10.2138	11.6429	10.8927	10.6103	10.9259	10.9781	11.0827	11.234	11.3976
ENSMUSG00000034593	17918	4644	Myo5a	myosin VA	protein_coding	4.71278	3.72712	0.00019368	0.00709697	-1.74159	-1.31534	0.188397	0.987829	27	25	17	20	25	22	284	141	16	85	54	61	99	35	45	5.24276	5.36629	5.26012	5.20467	5.19076	5.44401	7.96667	7.37116	5.04256	6.71388	6.28117	6.43312	6.71944	5.70353	5.92411
ENSMUSG00000008373	68988	26121	Prpf31	pre-mRNA processing factor 31	protein_coding	1.3906	3.12932	0.00175213	0.0294764	-1.1327	-1.18279	0.236893	0.987829	523	446	323	446	552	511	885	440	556	616	452	493	659	542	510	8.75463	8.8336	8.75554	8.88828	8.85192	9.31924	9.53246	8.90108	9.23309	9.34161	9.02572	9.16189	9.2291	9.12865	8.9929
ENSMUSG00000081982			Sult2a-ps2	sulfotransferase family 2A, dehydroepiandrosterone (DHEA)-preferring, pseudogene 2	unprocessed_pseudogene	4.30314	1.95964	0.0500376	0.214684	1.7988	1.52225	0.127947	0.987829	0	0	3	0	3	3	4	2	10	6	7	6	11	10	12	3.23917	3.23917	4.14436	3.23917	3.96043	4.12115	4.07541	3.9115	4.69674	4.37284	4.50763	4.42471	4.6454	4.66391	4.7628
ENSMUSG00000019564	13496	1820	Arid3a	AT rich interactive domain 3A (BRIGHT-like)	protein_coding	2.6399	3.54893	0.000386795	0.0110236	-1.30148	-1.0111	0.31197	0.987829	87	32	36	39	63	61	316	85	85	113	106	90	70	92	114	6.43626	5.59803	5.9903	5.83603	6.09124	6.52253	8.11001	6.73867	6.74399	7.06388	7.08822	6.89828	6.31323	6.78017	6.99877
ENSMUSG00000020623	26399	5608	Map2k6	mitogen-activated protein kinase kinase 6	protein_coding	-2.37967	-3.11684	0.00182802	0.03043	1.01495	0.0654514	0.947815	0.999892	83	237	170	283	339	92	129	91	95	41	98	56	153	66	91	6.38193	7.97172	7.88355	8.26398	8.18418	7.02052	6.94687	6.8215	6.87957	5.89037	6.99018	6.33481	7.26005	6.38718	6.72262
ENSMUSG00000096688	100039089,100039206		Mup17	major urinary protein 17	protein_coding	36.3508	3.87236	0.000107785	0.00468162	3.75427	1.18917	0.234374	0.987829	342	66	103	230	76	15829	6004	348	3124	1	38707	39684	7199	9979	27	8.17395	6.36723	7.23032	7.98443	6.30005	14.2308	12.2632	8.57733	11.686	3.71187	15.3937	15.4454	12.6371	13.2848	5.41898
ENSMUSG00000022533	224088	79572	Atp13a3	ATPase type 13A3	protein_coding	-1.23686	-2.5012	0.0123774	0.0923852	-1.0741	-0.781763	0.434354	0.987829	4167	2734	2116	2806	3348	1851	2439	2239	2236	2572	2145	2107	2254	1997	2135	11.6932	11.3993	11.4135	11.4931	11.403	11.1452	10.9716	11.2024	11.2068	11.3715	11.2309	11.2209	10.9711	10.9746	11.0178
ENSMUSG00000005800	17394	4317	Mmp8	matrix metallopeptidase 8	protein_coding	10.3315	3.61918	0.000295535	0.00954005	-1.09164	-0.17155	0.863791	0.987831	4	0	6	6	1	5	146	11	13	27	19	53	25	47	15	4.06262	3.23917	4.4999	4.37163	3.65846	4.3667	7.1013	4.75896	4.88237	5.47563	5.23415	6.27234	5.27175	6.00936	4.9253
ENSMUSG00000051314	233079	2867	Ffar2	free fatty acid receptor 2	protein_coding	7.81261	2.82255	0.00476441	0.05365	1.1978	0.408828	0.682666	0.987829	1	0	1	3	0	5	25	3	3	5	6	5	15	11	10	3.65506	3.23917	3.76744	4.04995	3.23917	4.3667	5.2038	4.059	4.06076	4.27829	4.41861	4.32622	4.86042	4.72797	4.63993
ENSMUSG00000047022	73490	145282	Mipol1	mirror-image polydactyly 1	protein_coding	-2.10775	-3.32967	0.000869476	0.0191586	1.27847	1.16801	0.242803	0.987829	49	54	63	71	64	22	33	33	35	15	39	30	33	32	43	5.80761	6.14154	6.62405	6.49753	6.10846	5.44401	5.4516	5.68959	5.75313	4.97206	5.9254	5.66811	5.52552	5.61496	5.87643
ENSMUSG00000019979	11783	317	Apaf1	apoptotic peptidase activating factor 1	protein_coding	2.45213	3.41541	0.00063687	0.0155166	-1.51493	-1.58218	0.113609	0.987829	99	77	62	64	90	88	409	136	77	241	125	108	145	103	117	6.58769	6.54642	6.60502	6.37722	6.49479	6.96524	8.46027	7.32478	6.62538	8.05009	7.29722	7.12541	7.19177	6.91843	7.03115
ENSMUSG00000031767	67528	283927	Nudt7	nudix (nucleoside diphosphate linked moiety X)-type motif 7	protein_coding	-3.04289	-3.2782	0.00104473	0.0213924	1.33468	0.846342	0.397362	0.987829	5349	4820	2488	5386	5865	1372	1363	2748	1440	203	1388	2235	2334	1870	1946	12.0517	12.2129	11.6457	12.4292	12.2075	10.7174	10.1427	11.4958	10.5782	7.82094	10.6091	11.3053	11.0209	10.8807	10.8853
ENSMUSG00000000248	70809		Clec2g	C-type lectin domain family 2, member g	protein_coding	48.5251	3.73988	0.000184109	0.0068387	-2.80554	-1.44352	0.148875	0.987829	2	0	0	0	0	1	79	24	2	2	1	15	5	4	8	3.82533	3.23917	3.23917	3.23917	3.23917	3.75362	6.36162	5.38575	3.91295	3.90475	3.7318	5.04636	4.20698	4.16153	4.50121
ENSMUSG00000024028	21785	7032	Tff2	trefoil factor 2 (spasmolytic protein 1)	protein_coding	17.9118	4.34422	1.39769e-05	0.00105276	-7.60589	-2.8103	0.00494948	0.987829	2	10	3	0	1	11	10	42	28	187	3	5	1	0	29	3.82533	4.65249	4.14436	3.23917	3.65846	4.86675	4.53588	5.93733	5.53363	7.71235	4.08444	4.32622	3.67845	3.23917	5.48549
ENSMUSG00000032959	23980	5037	Pebp1	phosphatidylethanolamine binding protein 1	protein_coding	-1.66547	-3.18712	0.00143695	0.0258773	1.04654	0.260703	0.794321	0.987829	2304	2308	1664	1886	2673	1115	1196	1494	1488	730	931	977	1658	1289	1675	10.845	11.1567	11.0696	10.9245	11.0807	10.4218	9.95743	10.6244	10.625	9.58009	10.0414	10.1252	10.5329	10.3504	10.6713
ENSMUSG00000056978	66438		Hamp2	hepcidin antimicrobial peptide 2	protein_coding	-11.1308	-2.9499	0.00317874	0.0421927	-1.22803	-0.228779	0.81904	0.987829	23717	25553	25409	18822	28832	7231	74	817	953	19	1957	419	555	966	4754	14.1953	14.6146	14.9903	14.2308	14.5004	13.1022	6.28718	9.76778	9.99174	5.16309	11.0997	8.93548	8.98965	9.94114	12.1654
ENSMUSG00000090124	394432		Ugt1a7c	UDP glucuronosyltransferase 1 family, polypeptide A7C	protein_coding	2.90094	3.5619	0.000368182	0.010747	-2.05213	-2.41321	0.0158127	0.987829	15	18	17	11	30	24	112	26	41	58	27	33	19	25	15	4.78106	5.08382	5.26012	4.74317	5.35033	5.52582	6.77367	5.45955	5.91655	6.26773	5.55473	5.76373	5.04179	5.38205	4.9253
ENSMUSG00000037280	207839	11226	Galnt6	polypeptide N-acetylgalactosaminyltransferase 6	protein_coding	4.94724	3.66437	0.000247948	0.00847981	-1.967	-1.56757	0.116981	0.987829	93	33	49	59	68	57	1110	144	77	190	118	112	198	188	97	6.514	5.62807	6.33108	6.28451	6.17529	6.44337	9.85188	7.39829	6.62538	7.73334	7.22372	7.17133	7.59322	7.68731	6.79998
ENSMUSG00000042903	54601	4303	Foxo4	forkhead box O4	protein_coding	-1.47508	-3.96447	7.35603e-05	0.003517	1.07484	0.552449	0.580641	0.987829	1819	1194	1034	1288	1454	726	1063	1005	801	707	809	819	929	785	1322	10.5079	10.2169	10.3908	10.3807	10.2127	9.81335	9.79075	10.0608	9.74608	9.53505	9.84261	9.87535	9.71143	9.64812	10.3343
ENSMUSG00000019278	13479	1800	Dpep1	dipeptidase 1	protein_coding	2.87735	3.63748	0.000275317	0.00910416	-1.22564	-0.729542	0.46567	0.987829	28	45	37	24	29	50	162	55	50	156	56	57	139	80	53	5.27446	5.94446	6.01969	5.36507	5.31996	6.29314	7.23281	6.23112	6.13019	7.47525	6.32242	6.35503	7.13833	6.61221	6.09987
ENSMUSG00000003555	13074	1586	Cyp17a1	cytochrome P450, family 17, subfamily a, polypeptide 1	protein_coding	1.08286	0.324493	0.745565	0.893125	2.28306	2.72616	0.00640758	0.987829	8196	5733	5260	7209	5980	8548	6064	6985	8311	2258	19851	20607	10260	15242	7643	12.6651	12.4623	12.7213	12.8486	12.2354	13.3431	12.2774	12.8359	13.0924	11.1851	14.4309	14.5005	13.147	13.895	12.8482
ENSMUSG00000032261	212531	83699	Sh3bgrl2	SH3 domain binding glutamic acid-rich protein like 2	protein_coding	-1.3	-2.05108	0.0402596	0.188097	-1.16348	-1.23548	0.21665	0.987829	1275	821	631	1034	1184	435	1002	763	784	589	543	489	715	588	729	10.0031	9.68684	9.69106	10.0688	9.9215	9.09424	9.70734	9.67131	9.71581	9.27885	9.28171	9.15052	9.34326	9.24242	9.49242
ENSMUSG00000069456	19683	8608	Rdh16	retinol dehydrogenase 16	protein_coding	-2.60161	-2.99615	0.00273412	0.0382999	1.06844	0.202486	0.839537	0.987829	8646	7475	5548	6386	9478	2190	1869	5842	2619	608	2358	2345	3720	2530	3705	12.742	12.8439	12.798	12.6742	12.8978	11.386	10.5917	12.5789	11.4332	9.3233	11.3665	11.3741	11.6886	11.3131	11.8074
ENSMUSG00000037820	21817	7052	Tgm2	transglutaminase 2, C polypeptide	protein_coding	1.70041	3.09142	0.00199202	0.0317735	1.04968	0.255797	0.798108	0.987829	7102	7280	4647	5358	7979	6582	16103	6576	8435	14995	8858	13012	12094	11730	8473	12.459	12.8059	12.5431	12.4217	12.6501	12.9668	13.683	12.7491	13.1138	13.9065	13.2683	13.8379	13.3838	13.5177	12.9966
ENSMUSG00000067144	108114	10864	Slc22a7	solute carrier family 22 (organic anion transporter), member 7	protein_coding	3.26961	2.49116	0.0127326	0.0937824	2.23644	1.50496	0.132334	0.987829	334	316	149	383	413	1604	762	708	1472	22	2545	4015	1208	1968	538	8.14199	8.36026	7.70884	8.67781	8.45265	10.9404	9.32242	9.56594	10.6096	5.28934	11.4758	12.1457	10.0828	10.9537	9.06728
ENSMUSG00000047675	20116,100040298	6202,NA	Rps8	ribosomal protein S8	protein_coding	1.56315	3.26758	0.00108472	0.0220204	-1.2539	-1.58732	0.11244	0.987829	1070	854	599	768	1093	1329	1286	885	1158	1616	1042	825	1229	1020	1014	9.75527	9.74243	9.61772	9.64841	9.80844	10.672	10.0602	9.88074	10.2681	10.7071	10.2012	9.88568	10.1073	10.0182	9.95794
ENSMUSG00000040152	21825	7057	Thbs1	thrombospondin 1	protein_coding	4.95509	3.70454	0.000211775	0.00757006	-2.35723	-1.99619	0.0459129	0.987829	43	53	83	42	52	60	737	75	97	505	75	117	147	185	58	5.67573	6.12097	6.95917	5.9133	5.88615	6.50315	9.27571	6.58888	6.9052	9.06402	6.66369	7.22673	7.20915	7.66615	6.19939
ENSMUSG00000031825	78892	83716	Crispld2	cysteine-rich secretory protein LCCL domain containing 2	protein_coding	3.79973	3.92855	8.54579e-05	0.00396596	-1.88964	-1.7026	0.0886434	0.987829	66	47	47	36	44	64	269	87	71	406	38	64	194	85	102	6.12425	5.99075	6.28377	5.75413	5.71502	6.57912	7.89422	6.76682	6.5294	8.76134	5.89809	6.48897	7.56655	6.68462	6.86138
ENSMUSG00000028456	22249	10497	Unc13b	unc-13 homolog B	protein_coding	1.71235	3.27424	0.00105947	0.0216235	-1.01178	-0.0695214	0.944575	0.999892	168	164	94	175	143	169	364	188	181	318	274	203	253	275	182	7.23877	7.48603	7.11462	7.62222	7.05606	7.80449	8.30137	7.74649	7.70225	8.42575	8.33637	7.94644	7.91718	8.19519	7.59667
ENSMUSG00000050708	14325	2512	Ftl1	ferritin light polypeptide 1	protein_coding	-1.27753	-2.83088	0.00464197	0.0528232	-1.01596	-0.190305	0.84907	0.987829	31226	21398	17111	18550	24077	12907	18990	14976	16803	18277	14313	14146	21120	14669	17653	14.5917	14.3588	14.4203	14.2099	14.2406	13.9367	13.9206	13.9343	14.1065	14.1917	13.9595	13.9583	14.187	13.8398	14.0538
ENSMUSG00000019718	67217	112849	L3hypdh	L-3-hydroxyproline dehydratase (trans-)	protein_coding	-2.10591	-3.29167	0.000995943	0.0208312	1.28068	1.0741	0.282779	0.987829	877	963	610	741	1036	322	436	511	472	130	349	485	556	455	590	9.47515	9.91216	9.64335	9.598	9.73282	8.67733	8.54782	9.1091	9.0047	7.24088	8.66766	9.13905	8.99216	8.88534	9.19598
ENSMUSG00000089929	12045	597	Bcl2a1b	B cell leukemia/lymphoma 2 related protein A1b	protein_coding	5.74411	3.6852	0.000228524	0.00797143	-1.33141	-0.629863	0.528784	0.987829	7	13	11	13	20	19	279	50	16	32	22	47	84	70	46	4.31802	4.83345	4.90666	4.86227	5.008	5.31085	7.94292	6.12535	5.04256	5.6388	5.36379	6.13835	6.52392	6.45522	5.94735
ENSMUSG00000028614	72787	55706	Ndc1	NDC1 transmembrane nucleoporin	protein_coding	-1.14691	-1.12593	0.260195	0.537773	-1.29471	-2.26306	0.0236319	0.987829	310	268	180	305	277	140	292	221	202	254	171	149	189	168	177	8.04161	8.13689	7.95983	8.36576	7.91288	7.55682	8.00386	7.96149	7.84752	8.12079	7.70433	7.53809	7.53249	7.53997	7.56027
ENSMUSG00000060727			Gm12571	predicted gene 12571	processed_pseudogene	-3.13031	-3.23998	0.00119539	0.0233433	2.21909	2.13636	0.0326498	0.987829	30	25	21	21	22	9	4	2	15	5	11	13	18	21	18	5.33561	5.36629	5.45059	5.2467	5.08437	4.72426	4.07541	3.9115	4.99149	4.27829	4.80326	4.9345	4.99895	5.22758	5.0682
ENSMUSG00000086054			Hnf1aos1	HNF1 homeobox A, opposite strand 1	antisense	-2.22405	-3.60644	0.00031043	0.00984449	1.12287	0.430759	0.666644	0.987829	252	189	163	228	327	89	94	131	125	38	53	70	143	131	163	7.76547	7.67143	7.82764	7.97274	8.13551	6.97926	6.56388	7.27685	7.22273	5.81157	6.26008	6.59445	7.17418	7.21967	7.45313
ENSMUSG00000031446	99375	8451	Cul4a	cullin 4A	protein_coding	-1.35663	-2.89387	0.00380521	0.0469005	-1.03368	-0.272139	0.785515	0.987829	3999	3278	2675	3579	3978	1611	2674	2928	2534	2402	1948	2417	2336	2288	2822	11.6342	11.6594	11.7497	11.8421	11.6501	10.9467	11.1031	11.5867	11.3859	11.2736	11.0931	11.4175	11.0222	11.1691	11.4171
ENSMUSG00000020167	21423	6929	Tcf3	transcription factor 3	protein_coding	1.45706	3.28414	0.00102295	0.0211971	-1.14215	-1.22836	0.219311	0.987829	758	734	449	759	813	777	1530	844	843	874	779	636	1070	919	848	9.27069	9.5291	9.21326	9.6318	9.39177	9.90933	10.3068	9.81369	9.81825	9.83402	9.78923	9.51875	9.91104	9.87059	9.70532
ENSMUSG00000019368	103655	284904	Sec14l4	SEC14-like lipid binding 4	protein_coding	-1.67196	-3.55438	0.000378877	0.0109127	1.19057	1.09036	0.275554	0.987829	6504	5614	4873	6362	8034	2453	3359	4392	4468	2841	4316	4650	4521	3233	4278	12.3326	12.4321	12.6114	12.6688	12.6599	11.5485	11.4296	12.1687	12.1997	11.514	12.2339	12.3567	11.9684	11.6645	12.0139
ENSMUSG00000027900	67171	128338	Dram2	DNA-damage regulated autophagy modulator 2	protein_coding	-1.3794	-2.90772	0.00364071	0.0458767	1.0581	0.529227	0.596648	0.987829	2231	1943	1501	1561	2403	1154	1574	1523	1305	962	1149	1290	1652	1361	1543	10.799	10.9106	10.9222	10.6545	10.9285	10.4708	10.3471	10.6518	10.4381	9.96972	10.34	10.5202	10.5277	10.4277	10.5543
ENSMUSG00000035835	216152	79948	Plppr3	phospholipid phosphatase related 3	protein_coding	3.84068	3.32042	0.000898819	0.0195291	-1.04863	-0.130686	0.896024	0.995208	14	5	4	6	13	6	59	13	25	50	16	42	33	23	25	4.73305	4.2577	4.27897	4.37163	4.69385	4.46846	6.03664	4.8791	5.42723	6.10282	5.08977	6.01591	5.52552	5.30713	5.34891
ENSMUSG00000058444	23938	5607	Map2k5	mitogen-activated protein kinase kinase 5	protein_coding	-1.22886	-2.3275	0.0199389	0.122307	-1.05903	-0.603036	0.546485	0.987829	785	640	510	626	850	403	554	509	503	618	425	435	605	490	529	9.31968	9.33673	9.39162	9.36105	9.45424	8.98789	8.87813	9.10364	9.09325	9.34616	8.94012	8.98753	9.10974	8.98821	9.04379
ENSMUSG00000050530	269233	221061	Fam171a1	family with sequence similarity 171, member A1	protein_coding	-1.62038	-3.01358	0.00258182	0.0367634	1.05505	0.324168	0.745811	0.987829	262	204	148	207	321	112	143	174	138	80	151	111	171	131	129	7.81702	7.77218	7.69997	7.84388	8.11055	7.26876	7.07523	7.64458	7.34918	6.6412	7.54129	7.15999	7.40274	7.21967	7.15377
ENSMUSG00000078193			Gm2000	predicted gene 2000	protein_coding	1.53494	3.21126	0.00132154	0.0247694	-1.203	-1.38467	0.166154	0.987829	717	640	456	471	739	759	941	632	795	1186	729	595	873	711	736	9.19294	9.33673	9.23488	8.96396	9.25809	9.87618	9.61881	9.40637	9.73547	10.2666	9.69561	9.42513	9.62379	9.50876	9.50586
ENSMUSG00000078490	544678	85452	Cfap74	cilia and flagella associated protein 74	protein_coding	3.49743	3.0785	0.00208044	0.0324794	1.00887	0.0270714	0.978403	0.999892	4	7	2	5	5	12	39	10	10	8	12	21	17	13	13	4.06262	4.43497	3.9822	4.27718	4.16411	4.93193	5.61082	4.69378	4.69674	4.53786	4.86636	5.33172	4.95454	4.84608	4.81954
ENSMUSG00000021982	71891	81602	Cdadc1	cytidine and dCMP deaminase domain containing 1	protein_coding	-1.66163	-3.25338	0.00114042	0.0225718	1.23983	1.35117	0.176641	0.987829	1922	1452	1291	1610	1862	955	1002	1077	989	518	958	1053	1288	1077	1387	10.5863	10.4951	10.707	10.6986	10.5645	10.2017	9.70734	10.1589	10.0443	9.09943	10.0819	10.2315	10.1738	10.0952	10.4025
ENSMUSG00000028964	57320	11315	Park7	Parkinson disease (autosomal recessive, early onset) 7	protein_coding	-1.50268	-3.00694	0.00263896	0.0373806	1.03975	0.270515	0.786764	0.987829	7029	6226	4667	5058	6937	3903	2967	4085	3904	3356	3566	3236	4172	3742	4918	12.4442	12.5809	12.5492	12.3389	12.4488	12.2152	11.2519	12.0646	12.0059	11.753	11.9597	11.8359	11.8531	11.8743	12.2142
ENSMUSG00000028212	12448	9134	Ccne2	cyclin E2	protein_coding	3.0495	2.96103	0.00306615	0.0414519	-2.86783	-3.10181	0.00192341	0.987829	13	9	19	29	21	34	104	15	29	98	18	19	26	17	15	4.68289	4.5849	5.35885	5.54118	5.04678	5.87334	6.68423	4.98805	5.56728	6.88711	5.18784	5.24356	5.30632	5.05165	4.9253
ENSMUSG00000034783	246278	50489	Cd207	CD207 antigen	protein_coding	13.8114	5.09538	3.48038e-07	5.69492e-05	-1.53202	-0.71069	0.477276	0.987829	89	89	49	78	73	301	4540	240	511	87	222	312	985	1643	122	6.46265	6.71904	6.33108	6.60839	6.25456	8.58456	11.8617	8.07211	9.11525	6.74195	8.05175	8.52862	9.79404	10.696	7.08353
ENSMUSG00000105233			Gm20568	predicted gene, 20568	processed_pseudogene	1.6109	3.1	0.00193521	0.0312615	-1.44995	-2.36147	0.0182026	0.987829	202	168	100	149	179	236	215	190	205	330	155	125	196	178	182	7.47567	7.51735	7.19278	7.41294	7.3408	8.25248	7.59823	7.76048	7.86712	8.47638	7.57542	7.31114	7.57995	7.61553	7.59667
ENSMUSG00000090254			Gm1965	predicted gene 1965	lincRNA	78.9516	2.52476	0.0115777	0.0890956	-4.09022	-1.71017	0.0872337	0.987829	1	0	0	0	0	2	96	22	0	0	5	5	5	7	3	3.65506	3.23917	3.23917	3.23917	3.23917	3.96295	6.58878	5.30751	3.23917	3.23917	4.32059	4.32622	4.20698	4.44483	4.02706
ENSMUSG00000043243	100037278	199786	Fam129c	family with sequence similarity 129, member C	protein_coding	7.86384	3.76429	0.000167021	0.00636402	-3.58857	-2.24307	0.0248922	0.987829	13	18	11	28	47	28	572	291	19	28	107	16	39	29	39	4.68289	5.08382	4.90666	5.50779	5.78174	5.67572	8.92247	8.3328	5.18415	5.50991	7.10002	5.09866	5.68825	5.52011	5.77578
ENSMUSG00000102705			4632432E15Rik	RIKEN cDNA 4632432E15 gene	TEC	14.9878	1.85598	0.0634558		4.71043	1.93209	0.0533478	0.987829	0	0	0	0	0	2	8	0	4	0	34	15	7	1	1	3.23917	3.23917	3.23917	3.23917	3.23917	3.96295	4.40633	3.23917	4.18376	3.23917	5.78304	5.04636	4.37624	3.70621	3.6978
ENSMUSG00000031428	66995	644353	Zcchc18	zinc finger, CCHC domain containing 18	protein_coding	10.4209	3.68967	0.000224542	0.00793675	-2.52055	-1.76396	0.0777393	0.987829	6	2	8	1	1	8	114	66	3	15	22	16	17	7	12	4.24117	3.89124	4.68095	3.71135	3.65846	4.64561	6.79517	6.43901	4.06076	4.97206	5.36379	5.09866	4.95454	4.44483	4.7628
ENSMUSG00000110715			Gm5131	predicted gene 5131	processed_pseudogene	-1.97582	-3.79563	0.000147272	0.00579952	1.05268	0.210095	0.833594	0.987829	159	101	75	103	144	45	39	78	55	50	47	26	100	53	71	7.1689	6.87292	6.83443	6.94574	7.06478	6.17503	5.61082	6.6355	6.23606	6.10282	6.12638	5.52903	6.73156	6.14008	6.42919
ENSMUSG00000089810			Gm16536	predicted gene 16536	antisense	-1.34089	-3.17541	0.00149624	0.026717	1.03129	0.287367	0.773832	0.987829	442	335	269	308	376	222	266	263	231	219	204	239	255	254	305	8.52311	8.43991	8.50392	8.3791	8.32466	8.16971	7.87928	8.19555	8.02668	7.9219	7.93847	8.16581	7.92769	8.08801	8.28588
ENSMUSG00000044461	219134	387914	Shisa2	shisa family member 2	protein_coding	3.54986	3.49351	0.000476716	0.0126376	-1.14873	-0.432327	0.665503	0.987829	31	10	12	6	14	40	126	36	20	28	24	26	76	49	38	5.36514	4.65249	4.97312	4.37163	4.74433	6.04598	6.9178	5.77727	5.22801	5.50991	5.44352	5.52903	6.40741	6.05432	5.74941
ENSMUSG00000113543			Gm36264	predicted gene, 36264	lincRNA	-2.81449	-2.87771	0.00400572	0.0481523	-1.14861	-0.331478	0.740284	0.987829	55	85	39	61	93	20	18	32	36	2	8	12	28	31	20	5.92785	6.6638	6.07667	6.32233	6.53324	5.35677	4.93815	5.65905	5.78176	3.90475	4.58949	4.87439	5.37279	5.58409	5.15497
ENSMUSG00000039193	268973	58484	Nlrc4	NLR family, CARD domain containing 4	protein_coding	5.18714	3.57611	0.000348744	0.0104912	-1.64789	-1.15484	0.248157	0.987829	24	10	15	12	13	17	269	68	15	37	38	43	51	54	34	5.14259	4.65249	5.15311	4.80427	4.69385	5.21376	7.89422	6.47372	4.99149	5.78426	5.89809	6.04128	5.96464	6.16072	5.63847
ENSMUSG00000032487	19225	5743	Ptgs2	prostaglandin-endoperoxide synthase 2	protein_coding	30.6938	3.18476	0.00144872	0.0260399	-21.8297	-3.10677	0.00189141	0.987829	2	0	1	0	0	1	89	5	0	6	1	0	2	0	1	3.82533	3.23917	3.76744	3.23917	3.23917	3.75362	6.49963	4.28857	3.23917	4.37284	3.7318	3.23917	3.85806	3.23917	3.6978
ENSMUSG00000025868	67044	192286	Higd2a	HIG1 domain family, member 2A	protein_coding	-1.36887	-3.21533	0.00130294	0.0246327	1.09568	0.876257	0.38089	0.987829	1590	1291	940	1042	1489	855	856	888	842	826	865	740	1204	946	1062	10.3164	10.3279	10.2553	10.0797	10.2465	10.0448	9.48562	9.88552	9.81657	9.75424	9.93727	9.73208	10.0781	9.91154	10.0234
ENSMUSG00000001227	20359	10501	Sema6b	sema domain, transmembrane domain (TM), and cytoplasmic domain, (semaphorin) 6B	protein_coding	2.01763	3.06765	0.00215752	0.0331826	1.07557	0.30775	0.758273	0.987829	155	189	108	158	131	149	408	214	181	503	281	407	327	227	286	7.13672	7.67143	7.29077	7.48889	6.94697	7.63835	8.45692	7.9185	7.70225	9.0585	8.37072	8.89516	8.26247	7.93731	8.1987
ENSMUSG00000000805	12351	762	Car4	carbonic anhydrase 4	protein_coding	3.99359	2.15436	0.0312123	0.162464	-21.7641	-3.36663	0.000760917	0.987829	5	3	1	2	1	5	2	1	12	23	1	0	0	0	1	4.15681	4.0345	3.76744	3.90402	3.65846	4.3667	3.83456	3.71671	4.82377	5.3288	3.7318	3.23917	3.23917	3.23917	3.6978
ENSMUSG00000025422	216439	116986	Agap2	ArfGAP with GTPase domain, ankyrin repeat and PH domain 2	protein_coding	3.11807	3.38583	0.000709633	0.016774	-1.25265	-0.734104	0.462885	0.987829	18	31	27	34	35	76	241	71	35	40	81	53	80	75	60	4.9141	5.56731	5.69287	5.69665	5.49237	6.78525	7.74836	6.52423	5.75313	5.8646	6.75635	6.27234	6.46686	6.53589	6.23729
ENSMUSG00000009863	67680	6390	Sdhb	succinate dehydrogenase complex, subunit B, iron sulfur (Ip)	protein_coding	-1.58587	-3.06731	0.00215994	0.0331826	1.09168	0.556088	0.578151	0.987829	7807	7174	5428	6645	7907	4069	2943	5072	4278	3859	4106	4059	4497	4856	5329	12.5951	12.7848	12.7665	12.7314	12.637	12.275	11.2403	12.3756	12.1373	11.9534	12.1623	12.1613	11.9608	12.2486	12.3295
ENSMUSG00000072494	105651	90673	Ppp1r3e	protein phosphatase 1, regulatory subunit 3E	protein_coding	-1.45259	-2.84443	0.00444909	0.0514397	-1.13214	-0.820907	0.411699	0.987829	168	138	81	133	219	77	110	98	95	87	84	51	87	80	116	7.23877	7.26384	6.92899	7.26711	7.60233	6.80115	6.75183	6.91241	6.87957	6.74195	6.8005	6.22909	6.56524	6.61221	7.02044
ENSMUSG00000037826	243382	152926	Ppm1k	protein phosphatase 1K (PP2C domain containing)	protein_coding	-1.82462	-2.52784	0.0114767	0.0886604	-1.20678	-0.772675	0.439715	0.987829	1618	1635	1444	2189	1683	506	589	1527	651	1178	598	599	814	677	1123	10.3413	10.6643	10.8669	11.1375	10.4206	9.30546	8.96313	10.6556	9.45414	10.257	9.41693	9.43454	9.52531	9.43992	10.1026
ENSMUSG00000037572	218973	11169	Wdhd1	WD repeat and HMG-box DNA binding protein 1	protein_coding	2.90417	3.39373	0.000689472	0.0163846	-2.0127	-2.22899	0.0258145	0.987829	38	36	23	42	30	59	262	49	39	89	29	48	58	61	37	5.55502	5.71434	5.53634	5.9133	5.35033	6.48351	7.85912	6.10319	5.86422	6.76947	5.62401	6.1616	6.10343	6.29723	5.72252
ENSMUSG00000046687			Gm5424	predicted gene 5424	processed_pseudogene	-2.43164	-3.21002	0.00132726	0.0247694	1.15824	0.507066	0.612108	0.987829	98402	118182	80187	74996	109771	18849	16166	60629	28121	60364	32633	45489	37215	43114	61220	16.2469	16.8232	16.6478	16.2242	16.4283	14.4825	13.6886	15.9503	14.8488	15.9144	15.1476	15.6422	15.0036	15.3939	15.8468
ENSMUSG00000040652	18247	4947	Oaz2	ornithine decarboxylase antizyme 2	protein_coding	-1.30088	-3.08609	0.0020281	0.0322137	1.01816	0.184044	0.853979	0.987829	644	605	434	515	687	319	531	386	375	480	356	370	560	389	477	9.04321	9.25799	9.1658	9.08822	9.15614	8.66444	8.81941	8.71996	8.68618	8.99337	8.69502	8.76326	9.00212	8.66878	8.90002
ENSMUSG00000035958	56196	51567	Tdp2	tyrosyl-DNA phosphodiesterase 2	protein_coding	-1.31771	-2.73528	0.00623279	0.0622655	-1.03036	-0.270958	0.786423	0.987829	1085	882	607	833	1178	545	656	778	594	628	530	494	787	656	720	9.77493	9.78797	9.6364	9.763	9.91431	9.40954	9.11307	9.69876	9.32562	9.36866	9.2478	9.16471	9.47789	9.3957	9.47497
ENSMUSG00000024681	170813	932	Ms4a3	membrane-spanning 4-domains, subfamily A, member 3	protein_coding	56.6758	3.59532	0.000323994	0.0101189	-1.57901	-0.633858	0.526174	0.987829	0	0	0	0	0	3	45	5	0	4	1	10	3	14	3	3.23917	3.23917	3.23917	3.23917	3.23917	4.12115	5.75309	4.28857	3.23917	4.17245	3.7318	4.74397	3.99432	4.90089	4.02706
ENSMUSG00000114608			Gm36161	predicted gene, 36161	lincRNA	18.4586	3.56877	0.000358658	0.0106204	-1.0319	-0.0500681	0.960068	0.999892	2	0	3	2	0	1	127	10	10	5	14	33	15	51	11	3.82533	3.23917	4.14436	3.90402	3.23917	3.75362	6.92755	4.69378	4.69674	4.27829	4.98323	5.76373	4.86042	6.09786	4.70307
ENSMUSG00000032366	22003		Tpm1	tropomyosin 1, alpha	protein_coding	1.61629	3.21504	0.00130426	0.0246329	-1.05512	-0.345725	0.729549	0.987829	1414	1129	995	953	1437	1471	2402	1205	2485	1471	1667	1413	2383	1744	1421	10.1498	10.1375	10.3361	9.95325	10.196	10.8168	10.9497	10.3184	11.3579	10.573	10.8704	10.65	11.0506	10.7811	10.437
ENSMUSG00000036545	216725	9509	Adamts2	a disintegrin-like and metallopeptidase (reprolysin type) with thrombospondin type 1 motif, 2	protein_coding	2.1022	3.82068	0.000133082	0.00549534	-1.09095	-0.381801	0.702609	0.987829	250	146	145	159	284	229	666	270	269	535	304	276	676	292	255	7.75494	7.33594	7.67301	7.49708	7.9462	8.21169	9.13417	8.23111	8.23205	9.14447	8.47815	8.36108	9.26472	8.27647	8.04405
ENSMUSG00000068566	50918	91663	Myadm	myeloid-associated differentiation marker	protein_coding	1.39299	2.96061	0.00307027	0.0414781	1.05547	0.422556	0.672619	0.987829	1188	952	665	747	1129	887	1744	1432	1054	1014	1069	975	1845	1432	1204	9.9031	9.89591	9.76511	9.60936	9.85423	10.0969	10.493	10.564	10.1345	10.0443	10.2375	10.1223	10.6852	10.5001	10.2014
ENSMUSG00000048534	270152	120425	Jaml	junction adhesion molecule like	protein_coding	1.65414	2.13341	0.0328911	0.167779	1.26998	1.31696	0.18785	0.987829	17	26	23	36	33	34	79	36	30	40	43	60	63	51	57	4.87142	5.402	5.53634	5.75413	5.43739	5.87334	6.36162	5.77727	5.60009	5.8646	6.02954	6.414	6.19471	6.09786	6.18005
ENSMUSG00000029304	20750	6696	Spp1	secreted phosphoprotein 1	protein_coding	1.38293	2.86597	0.00415737	0.0491964	1.23099	1.27395	0.202681	0.987829	1290	1153	696	976	1401	1047	2066	1062	1427	1564	1149	1978	2761	1512	1460	10.0197	10.1673	9.82946	9.98701	10.16	10.3323	10.7346	10.139	10.5653	10.6604	10.34	11.1305	11.2613	10.5775	10.4755
ENSMUSG00000019850	21929	7128	Tnfaip3	tumor necrosis factor, alpha-induced protein 3	protein_coding	4.32982	3.73885	0.000184861	0.00685323	-2.06607	-1.73822	0.0821723	0.987829	80	92	78	96	106	77	1164	181	112	529	128	127	408	151	129	6.33977	6.7591	6.8825	6.85906	6.68873	6.80115	9.91905	7.69644	7.08402	9.12873	7.32759	7.33149	8.56451	7.40162	7.15377
ENSMUSG00000058922			Gm10052	predicted pseudogene 10052	processed_pseudogene	1.94569	3.2133	0.00131218	0.0247201	-1.60173	-2.21025	0.0270878	0.987829	417	373	211	321	359	345	760	468	405	1112	392	327	470	415	321	8.44343	8.58711	8.17346	8.43552	8.26181	8.77252	9.31874	8.98674	8.79241	10.1751	8.82808	8.59306	8.7593	8.75801	8.35541
ENSMUSG00000030474	83382	27180	Siglece	sialic acid binding Ig-like lectin E	protein_coding	1.99224	2.03285	0.0420681	0.193294	1.91895	1.71491	0.0863624	0.987829	281	150	173	141	291	205	1216	320	226	114	357	679	1522	874	348	7.91016	7.37068	7.90686	7.34188	7.97877	8.06234	9.98091	8.46238	7.99734	7.07492	8.69889	9.61081	10.411	9.79964	8.46563
ENSMUSG00000076441	11898	445	Ass1	argininosuccinate synthetase 1	protein_coding	-2.37928	-3.21861	0.00128814	0.0243771	1.14443	0.472398	0.636642	0.987829	49244	58973	39144	37752	54606	9679	8636	29733	14594	31011	16213	23156	17970	21538	31321	15.2485	15.8206	15.6135	15.2343	15.4212	13.522	12.7859	14.9228	13.9034	14.9539	14.1392	14.6686	13.9542	14.3933	14.8803
ENSMUSG00000004341	75512	257202	Gpx6	glutathione peroxidase 6	protein_coding	-3.19186	-3.03334	0.00241862	0.0353953	-1.05439	-0.127382	0.898638	0.99624	23	24	28	70	48	13	6	17	17	3	6	4	17	12	18	5.10734	5.32956	5.72931	6.48096	5.80327	4.99373	4.25654	5.08797	5.09157	4.05083	4.41861	4.21586	4.95454	4.78855	5.0682
ENSMUSG00000034472	75141	23551	Rasd2	RASD family, member 2	protein_coding	3.27528	2.32112	0.0202804	0.123935	1.6631	1.33525	0.181795	0.987829	6	1	1	1	5	3	13	6	5	15	6	11	30	13	11	4.24117	3.7022	3.76744	3.71135	4.16411	4.12115	4.70416	4.38397	4.29079	4.97206	4.41861	4.81103	5.43603	4.84608	4.70307
ENSMUSG00000062410	15494	3283	Hsd3b3	hydroxy-delta-5-steroid dehydrogenase, 3 beta- and steroid delta-isomerase 3	protein_coding	-3.63602	-2.87818	0.00399971	0.0481396	-1.03419	-0.0734053	0.941484	0.999892	3403	4961	2823	3981	5615	1459	842	1852	975	33	888	563	1610	1279	1001	11.4029	12.2543	11.8269	11.9949	12.1449	10.8051	9.46245	10.931	10.0241	5.66918	9.97441	9.3476	10.491	10.3393	9.93968
ENSMUSG00000037750	216971	55731	Fam222b	family with sequence similarity 222, member B	protein_coding	-1.40204	-3.35749	0.000786549	0.0179873	1.21752	1.77335	0.0761708	0.987829	630	542	394	461	602	313	411	288	418	319	421	427	441	379	474	9.01263	9.10443	9.03102	8.93417	8.9722	8.6383	8.46694	8.3187	8.83612	8.43003	8.92699	8.96174	8.67145	8.63293	8.89127
ENSMUSG00000049985	77318	79722	Ankrd55	ankyrin repeat domain 55	protein_coding	5.25611	3.44314	0.000575005	0.0144177	-1.62002	-1.20155	0.229536	0.987829	3	9	3	3	5	8	77	14	8	19	13	9	20	17	13	3.95466	4.5849	4.14436	4.04995	4.16411	4.64561	6.33232	4.93482	4.55313	5.16309	4.92623	4.67265	5.08318	5.05165	4.81954
ENSMUSG00000022372	20491	6503	Sla	src-like adaptor	protein_coding	4.60009	3.60221	0.00031552	0.0099483	-1.31638	-0.636875	0.524206	0.987829	110	110	112	98	132	142	2000	338	122	211	272	457	540	389	229	6.71357	6.97831	7.33736	6.88437	6.95639	7.57534	10.6882	8.53732	7.19189	7.87231	8.3264	9.05617	8.95158	8.66878	7.90015
ENSMUSG00000015312	17873	4616	Gadd45b	growth arrest and DNA-damage-inducible 45 beta	protein_coding	2.3355	3.56409	0.000365124	0.0107116	-1.40023	-1.90156	0.0572281	0.987829	295	116	103	59	155	202	471	327	354	208	186	123	280	275	255	7.97511	7.04448	7.23032	6.28451	7.1574	8.04253	8.65392	8.49199	8.60687	7.85326	7.8155	7.2905	8.05295	8.19519	8.04405
ENSMUSG00000030846	21843	7073	Tial1	Tia1 cytotoxic granule-associated RNA binding protein-like 1	protein_coding	-1.17839	-2.09611	0.0360725	0.176649	-1.09011	-1.09128	0.275148	0.987829	2072	1364	1182	1431	1753	984	1508	1218	1346	1127	972	1084	1223	1105	1325	10.6935	10.4061	10.5813	10.5306	10.4786	10.2442	10.2862	10.3336	10.4821	10.1941	10.1025	10.2727	10.1003	10.1316	10.3375
ENSMUSG00000044155	76522	51691	Lsm8	LSM8 homolog, U6 small nuclear RNA associated	protein_coding	1.89732	3.2125	0.00131584	0.0247287	-1.47863	-1.92206	0.0545977	0.987829	166	131	112	144	180	199	318	151	191	453	168	179	187	179	174	7.22354	7.19762	7.33736	7.36894	7.34795	8.02245	8.11852	7.45965	7.77326	8.91297	7.68102	7.77908	7.51864	7.62287	7.53797
ENSMUSG00000057103	66116	51471	Nat8f1	N-acetyltransferase 8 (GCN5-related) family member 1	protein_coding	-3.08151	-3.23243	0.00122743	0.0237015	1.32353	0.782059	0.43418	0.987829	9068	6790	5833	5945	10067	2682	1829	3806	2422	269	2348	2430	3023	2887	4558	12.8105	12.7056	12.8701	12.5712	12.9845	11.6765	10.5608	11.9631	11.3212	8.19827	11.3604	11.4251	11.3911	11.5022	12.105
ENSMUSG00000030798	12493	951	Cd37	CD37 antigen	protein_coding	3.85819	3.61587	0.000299344	0.00962006	-1.26207	-0.5944	0.552245	0.987829	199	132	129	189	240	224	1992	858	185	240	654	307	819	336	452	7.45627	7.20727	7.52003	7.72343	7.72266	8.18183	10.6825	9.83694	7.73107	8.0445	9.5427	8.50648	9.53392	8.46773	8.82544
ENSMUSG00000092545			Gm20319	predicted gene, 20319	antisense	-2.07803	-3.06621	0.00216794	0.033212	1.13009	0.512856	0.608052	0.987829	1505	1958	1156	1639	2033	770	565	1264	713	343	722	619	979	1008	990	10.2384	10.9216	10.5496	10.7241	10.6898	9.89653	8.90539	10.3864	9.58205	8.52929	9.682	9.48067	9.78541	10.0014	9.92404
ENSMUSG00000038173	320981	133121	Enpp6	ectonucleotide pyrophosphatase/phosphodiesterase 6	protein_coding	1.82092	2.72438	0.00644221	0.0635549	1.18451	0.824463	0.409676	0.987829	31	38	37	30	64	71	118	63	49	47	74	76	110	48	104	5.36514	5.76894	6.01969	5.57375	6.10846	6.70297	6.83723	6.3853	6.10802	6.03557	6.64764	6.69262	6.84743	6.03202	6.88522
ENSMUSG00000097328	21944	8742	Tnfsf12	tumor necrosis factor (ligand) superfamily, member 12	protein_coding	1.55444	1.90821	0.0563637	0.229777	1.43432	1.57343	0.115619	0.987829	244	220	115	134	263	381	358	171	321	138	462	371	486	392	284	7.72286	7.87239	7.37133	7.27668	7.84384	8.90994	8.2788	7.62177	8.47268	7.31716	9.05618	8.76698	8.80556	8.67936	8.18921
ENSMUSG00000025290	20088	6229	Rps24	ribosomal protein S24	protein_coding	1.30811	2.96544	0.0030225	0.0412104	-1.17554	-1.69988	0.0891537	0.987829	1162	968	695	855	1139	1139	1365	960	1071	1316	906	868	1149	988	1150	9.8718	9.91949	9.82743	9.79981	9.8667	10.4522	10.1447	9.99586	10.1572	10.4145	10.0028	9.95756	10.0119	9.97302	10.1363
ENSMUSG00000017466	21858	7077	Timp2	tissue inhibitor of metalloproteinase 2	protein_coding	1.93882	3.86037	0.000113216	0.00481826	-1.22967	-1.00605	0.314394	0.987829	659	517	404	513	697	657	2004	738	718	1125	785	632	1434	691	656	9.07527	9.03865	9.06592	9.0828	9.17631	9.67242	10.6911	9.62437	9.59188	10.1916	9.80006	9.50988	10.3263	9.46867	9.34435
ENSMUSG00000035783	11475	59	Acta2	actin, alpha 2, smooth muscle, aorta	protein_coding	2.19291	3.53193	0.000412541	0.0114264	-1.49396	-1.71666	0.0860405	0.987829	287	255	195	163	240	334	472	234	472	841	237	200	413	403	366	7.93836	8.06992	8.06716	7.5294	7.72266	8.72778	8.65684	8.03809	9.0047	9.77965	8.13978	7.92655	8.58123	8.71751	8.53469
ENSMUSG00000021577	66945	6389	Sdha	succinate dehydrogenase complex, subunit A, flavoprotein (Fp)	protein_coding	-1.62397	-2.95022	0.00317545	0.0421889	1.08112	0.462625	0.643633	0.987829	25396	20925	16450	19827	25378	11441	10146	16340	14874	8165	12183	11346	14793	13746	15977	14.2939	14.3266	14.3635	14.3058	14.3164	13.763	13.0178	14.0599	13.9308	13.031	13.7274	13.6405	13.6739	13.7461	13.9101
ENSMUSG00000027994	66815	55013	Mcub	mitochondrial calcium uniporter dominant negative beta subunit	protein_coding	9.09177	3.72436	0.000195814	0.00716136	-2.13497	-1.38681	0.165501	0.987829	4	4	2	2	3	6	113	9	6	12	19	10	8	16	5	4.06262	4.15381	3.9822	3.90402	3.96043	4.46846	6.78446	4.62449	4.38637	4.80586	5.23415	4.74397	4.45055	5.00346	4.24832
ENSMUSG00000029153	433904	132299	Ociad2	OCIA domain containing 2	protein_coding	-4.05887	-3.36708	0.000759683	0.017542	1.00096	0.00192662	0.998463	0.999892	695	811	606	818	809	76	168	452	167	14	47	50	332	204	301	9.14943	9.66956	9.63408	9.73735	9.38486	6.78525	7.27918	8.93841	7.59654	4.91922	6.12638	6.20695	8.28307	7.79518	8.26796
ENSMUSG00000041126	77605	94239	H2az2	H2A.Z histone variant 2	protein_coding	-1.33535	-3.2706	0.00107318	0.0218329	-1.03143	-0.269352	0.787659	0.987829	1045	758	536	655	866	423	623	552	475	611	382	448	635	501	683	9.72191	9.57436	9.46141	9.42457	9.48044	9.05527	9.04117	9.21684	9.01351	9.33019	8.79233	9.02849	9.17727	9.01908	9.4009
ENSMUSG00000016458	22431	7490	Wt1	Wilms tumor 1 homolog	protein_coding	2.55474	3.66274	0.000249531	0.00850333	-1.04614	-0.18331	0.854555	0.987829	29	11	20	10	14	44	47	38	26	46	25	30	83	29	34	5.3054	4.71611	5.40553	4.67855	4.74433	6.15016	5.79738	5.83273	5.46366	6.0124	5.48164	5.66811	6.50987	5.52011	5.63847
ENSMUSG00000030062	103963	6184	Rpn1	ribophorin I	protein_coding	1.71503	3.14208	0.00167752	0.0285826	-1.082	-0.44042	0.659633	0.987829	4930	4263	2924	3518	5075	8320	5270	4926	7922	5560	6858	5329	6142	6189	6060	11.9345	12.0365	11.8774	11.8174	11.9997	13.3041	12.0758	12.3336	13.0234	12.4782	12.8999	12.5527	12.4087	12.5973	12.5143
ENSMUSG00000021259	13116	10858	Cyp46a1	cytochrome P450, family 46, subfamily a, polypeptide 1	protein_coding	-2.47331	-3.89849	9.67931e-05	0.00438987	1.24213	0.730915	0.464831	0.987829	115	117	63	137	134	31	30	75	44	30	32	27	55	56	103	6.76729	7.05521	6.62405	7.30499	6.97503	5.77812	5.36414	6.58888	5.9915	5.57591	5.72166	5.56519	6.04565	6.2011	6.87335
ENSMUSG00000044827	21897	7096	Tlr1	toll-like receptor 1	protein_coding	6.19696	3.71721	0.000201438	0.00732309	-1.1566	-0.286788	0.774275	0.987829	65	35	16	32	45	57	944	134	66	35	128	126	393	237	74	6.1075	5.68619	5.20775	5.63661	5.73762	6.44337	9.62329	7.3058	6.44412	5.72794	7.32759	7.32135	8.51315	7.99498	6.47728
ENSMUSG00000023439	14695	2784	Gnb3	guanine nucleotide binding protein (G protein), beta 3	protein_coding	251.186	3.72053	0.000198803	0.00724278	-9.6803	-2.09841	0.035869	0.987829	1	0	0	0	0	0	115	213	1	14	8	3	6	17	0	3.65506	3.23917	3.23917	3.23917	3.23917	3.23917	6.8058	7.91225	3.71775	4.91922	4.58949	4.08892	4.29559	5.05165	3.23917
ENSMUSG00000025602	80902	7753	Zfp202	zinc finger protein 202	protein_coding	2.24368	3.1562	0.00159841	0.027758	-1.94473	-2.66564	0.0076842	0.987829	44	28	18	39	60	53	93	58	43	143	38	39	49	48	27	5.69862	5.47063	5.31043	5.83603	6.03826	6.3595	6.55126	6.29094	5.96696	7.36285	5.89809	5.93689	5.92228	6.03202	5.41898
ENSMUSG00000029723	78829	81628	Tsc22d4	TSC22 domain family, member 4	protein_coding	1.69697	3.25735	0.00112458	0.0224755	-1.13823	-0.806533	0.419935	0.987829	828	443	437	541	610	566	1500	671	733	1169	614	694	1129	792	818	9.39444	8.82426	9.17541	9.15691	8.99055	9.46262	10.2787	9.49046	9.621	10.2461	9.45399	9.64159	9.98701	9.66063	9.65454
ENSMUSG00000032199	28015	81488	Polr2m	polymerase (RNA) II (DNA directed) polypeptide M	protein_coding	-1.29324	-3.22086	0.00127808	0.0242645	1.06662	0.708936	0.478364	0.987829	2896	2369	1867	2421	3162	1717	2045	1751	1966	1640	1701	1941	2156	1790	2285	11.1719	11.1941	11.2343	11.2817	11.3211	11.0378	10.72	10.8509	11.0227	10.7281	10.8993	11.1035	10.9076	10.8183	11.1149
ENSMUSG00000050271	244418	157285	Prag1	PEAK1 related kinase activating pseudokinase 1	protein_coding	2.09516	3.76091	0.000169295	0.00640949	-1.40337	-1.73013	0.0836075	0.987829	33	42	26	33	66	74	123	66	77	53	37	33	88	65	62	5.42225	5.87198	5.65542	5.66696	6.14228	6.75291	6.88812	6.43901	6.62538	6.16697	5.87022	5.76373	6.57875	6.36965	6.27419
ENSMUSG00000027931	18160	4881	Npr1	natriuretic peptide receptor 1	protein_coding	-1.7604	-3.29653	0.000978854	0.0205755	1.19211	0.955607	0.339271	0.987829	915	751	613	694	1051	435	492	468	504	212	542	385	616	415	610	9.53478	9.56131	9.65026	9.50581	9.75311	9.09424	8.71403	8.98674	9.09602	7.8786	9.27913	8.8182	9.13487	8.75801	9.24257
ENSMUSG00000097906			Gm9625	predicted gene 9625	processed_pseudogene	1.64285	3.13416	0.00172348	0.0290786	-1.34606	-1.83719	0.0661817	0.987829	691	513	375	433	600	676	818	545	696	1232	565	513	674	566	680	9.14138	9.02784	8.96231	8.84729	8.96758	9.71262	9.42185	9.19901	9.54809	10.3207	9.33732	9.21743	9.26058	9.18913	9.39473
ENSMUSG00000071540	100504518	118461	3425401B19Rik	RIKEN cDNA 3425401B19 gene	protein_coding	22.6781	3.64621	0.000266141	0.00890937	-4.32386	-2.20265	0.0276196	0.987829	2	0	2	0	0	0	27	20	38	6	4	0	6	2	9	3.82533	3.23917	3.9822	3.23917	3.23917	3.23917	5.27036	5.22421	5.83728	4.37284	4.21076	3.23917	4.29559	3.89683	4.57286
ENSMUSG00000023930	22024	7180	Crisp2	cysteine-rich secretory protein 2	protein_coding	3.02164	1.52394	0.127523	0.364756	2.16306	2.1619	0.0306259	0.987829	0	2	0	6	0	3	7	4	6	4	7	13	14	6	12	3.23917	3.89124	3.23917	4.37163	3.23917	4.12115	4.33447	4.18176	4.38637	4.17245	4.50763	4.9345	4.81036	4.35978	4.7628
ENSMUSG00000014453	12143	640	Blk	B lymphoid kinase	protein_coding	8.13898	4.13121	3.60864e-05	0.00206312	-1.64623	-0.901995	0.36706	0.987829	26	21	14	8	25	29	375	308	20	28	200	44	102	27	47	5.21024	5.21265	5.09599	4.5365	5.19076	5.71072	8.34186	8.41017	5.22801	5.50991	7.91204	6.06619	6.7555	5.4529	5.9702
ENSMUSG00000020873	110172	10237	Slc35b1	solute carrier family 35, member B1	protein_coding	2.04476	3.28449	0.00102166	0.0211936	-1.13396	-0.559213	0.576017	0.987829	1608	1162	704	1075	1448	2974	1550	1311	3041	1956	2438	1644	2080	1764	2014	10.3324	10.1784	9.84561	10.1239	10.2068	11.8248	10.3253	10.4383	11.6474	10.9797	11.4143	10.8661	10.8563	10.7974	10.9344
ENSMUSG00000027495	67017	116151	Fam210b	family with sequence similarity 210, member B	protein_coding	-1.45836	-3.29848	0.000972103	0.020473	1.06958	0.536385	0.591693	0.987829	3911	3796	2528	2651	3930	1850	2058	2566	2192	2004	1859	1934	2609	2222	3101	11.6023	11.8699	11.6686	11.4116	11.6327	11.1445	10.729	11.3976	11.1783	11.0144	11.0262	11.0983	11.1803	11.1273	11.5522
ENSMUSG00000104913			Gm6560	predicted gene 6560	processed_pseudogene	3.45943	3.59785	0.000320862	0.0100832	-1.39644	-0.932374	0.351143	0.987829	130	106	96	131	123	156	1350	220	179	229	164	302	438	296	197	6.91726	6.93243	7.14115	7.2478	6.86932	7.69871	10.1291	7.95543	7.68761	7.98159	7.64935	8.484	8.66205	8.29495	7.70066
ENSMUSG00000078798	20859	6822	Sult2a1	sulfotransferase family 2A, dehydroepiandrosterone (DHEA)-preferring, member 1	protein_coding	4.64622	3.31528	0.000915499	0.0197504	-1.01288	-0.0507044	0.959561	0.999892	3040	829	5023	309	7416	22015	9030	10678	19623	8198	12985	10414	16165	14217	19411	11.2413	9.70051	12.655	8.38352	12.5448	14.7063	12.8501	13.447	14.3301	13.0368	13.8192	13.517	13.8017	13.7947	14.1906
ENSMUSG00000063160	18223	9253	Numbl	numb-like	protein_coding	3.09684	3.34197	0.00083187	0.018669	-2.11483	-2.19174	0.028398	0.987829	55	28	23	35	56	56	118	50	54	285	53	33	84	51	50	5.92785	5.47063	5.53634	5.72569	5.9643	6.42287	6.83723	6.12535	6.21552	8.27657	6.26008	5.76373	6.52392	6.09786	6.03655
ENSMUSG00000052336	13051	1524	Cx3cr1	chemokine (C-X3-C motif) receptor 1	protein_coding	3.7557	2.71464	0.00663484	0.0646955	1.4698	0.838143	0.40195	0.987829	31	12	13	25	45	70	237	72	72	2	124	145	170	113	73	5.36514	4.7763	5.0361	5.40223	5.73762	6.68593	7.72626	6.54067	6.54586	3.90475	7.28695	7.50267	7.39517	7.03345	6.46143
ENSMUSG00000110332			Gm19935	predicted gene, 19935	protein_coding	6.47496	2.68274	0.0073022	0.0683784	1.54405	0.91352	0.360969	0.987829	2	2	0	1	0	5	2	10	9	3	5	9	23	8	3	3.82533	3.89124	3.23917	3.71135	3.23917	4.3667	3.83456	4.69378	4.62733	4.05083	4.32059	4.67265	5.19967	4.52312	4.02706
ENSMUSG00000038775	22351	50853	Vill	villin-like	protein_coding	4.53415	3.52049	0.00043075	0.0117641	-2.5023	-2.04274	0.041078	0.987829	56	58	44	62	59	44	769	95	54	371	53	101	181	60	100	5.94691	6.22088	6.20967	6.34087	6.02014	6.15016	9.33523	6.87415	6.21552	8.63706	6.26008	7.04132	7.47627	6.27852	6.83714
ENSMUSG00000096916	100043772		Zfp850	zinc finger protein 850	protein_coding	3.74573	3.43536	0.000591771	0.0147407	-1.74009	-1.60426	0.108657	0.987829	6	7	6	3	7	15	33	12	7	38	14	7	16	14	9	4.24117	4.43497	4.4999	4.04995	4.3265	5.10862	5.4516	4.8206	4.47322	5.81157	4.98323	4.51413	4.90841	4.90089	4.57286
ENSMUSG00000078238			Gm12854	predicted gene 12854	processed_pseudogene	2.60065	3.64318	0.000269288	0.00898269	-1.43268	-1.32176	0.186247	0.987829	26	16	12	16	25	24	80	40	23	68	20	34	49	38	21	5.21024	4.98984	4.97312	5.02091	5.19076	5.52582	6.37605	5.88603	5.35119	6.44982	5.27883	5.79416	5.92228	5.78664	5.1962
ENSMUSG00000050350	110168	2841	Gpr18	G protein-coupled receptor 18	protein_coding	6.54331	3.56076	0.000369787	0.0107487	-1.61072	-1.01487	0.310166	0.987829	5	5	11	4	10	14	169	48	9	11	30	19	44	28	20	4.15681	4.2577	4.90666	4.17144	4.52661	5.05252	7.28676	6.08068	4.62733	4.74471	5.65735	5.24356	5.81028	5.48693	5.15497
ENSMUSG00000008090	116701	53834	Fgfrl1	fibroblast growth factor receptor-like 1	protein_coding	-1.47445	-1.82795	0.0675571	0.255099	-1.42163	-1.55979	0.11881	0.987829	1188	1086	751	1286	1261	451	547	583	596	1346	415	412	700	404	629	9.9031	10.0824	9.93701	10.3785	10.0107	9.14461	8.86051	9.29327	9.33032	10.4466	8.90708	8.9121	9.31356	8.72093	9.28548
ENSMUSG00000047632	72514	143282	Fgfbp3	fibroblast growth factor binding protein 3	protein_coding	2.092	2.8221	0.00477102	0.05365	1.06139	0.277961	0.781042	0.987829	12	17	18	19	13	34	34	32	18	41	31	23	52	32	36	4.63033	5.03773	5.31043	5.16121	4.69385	5.87334	5.4795	5.65905	5.13872	5.89037	5.68989	5.41425	5.98534	5.61496	5.69508
ENSMUSG00000074088	66585	9410	Snrnp40	small nuclear ribonucleoprotein 40 (U5)	protein_coding	1.41155	3.08682	0.00202312	0.0321885	-1.18777	-1.57881	0.11438	0.987829	378	283	214	232	357	362	491	278	375	414	332	280	367	305	344	8.3096	8.21049	8.19255	7.99603	8.25424	8.83905	8.71122	8.2707	8.68618	8.7883	8.59896	8.38069	8.41953	8.33567	8.44983
ENSMUSG00000043613	17392	4314	Mmp3	matrix metallopeptidase 3	protein_coding	9.90526	3.61261	0.000303129	0.00970553	-2.3039	-1.53656	0.124402	0.987829	7	0	5	4	8	8	27	7	16	164	13	16	39	18	14	4.31802	3.23917	4.3958	4.17144	4.39788	4.64561	5.27036	4.47066	5.04256	7.54029	4.92623	5.09866	5.68825	5.09801	4.87362
ENSMUSG00000025656	236915	23229	Arhgef9	CDC42 guanine nucleotide exchange factor (GEF) 9	protein_coding	-3.33948	-3.23763	0.00120528	0.0234882	1.33476	0.751367	0.452432	0.987829	82	159	120	159	167	37	41	86	27	5	52	29	93	54	45	6.36802	7.44589	7.42623	7.49708	7.25203	5.96236	5.65993	6.75281	5.49911	4.27829	6.23866	5.63467	6.64444	6.16072	5.92411
ENSMUSG00000071719	620592	27112	Tmem28	transmembrane protein 28	protein_coding	3.12716	2.94187	0.00326234	0.042902	1.63037	1.2352	0.216756	0.987829	3	14	5	12	7	42	26	11	19	22	76	30	36	48	8	3.95466	4.88791	4.3958	4.80427	4.3265	6.09905	5.23752	4.75896	5.18415	5.28934	6.67956	5.66811	5.60936	6.03202	4.50121
ENSMUSG00000026405	12269		C4bp	complement component 4 binding protein	protein_coding	1.30643	2.68124	0.00733505	0.0684857	1.09814	0.753046	0.451422	0.987829	15304	11667	9068	11265	15143	14150	14898	12689	16739	16573	14334	19170	19433	16289	14601	13.5641	13.4849	13.5053	13.4912	13.5724	14.0692	13.571	13.6955	14.101	14.0507	13.9617	14.3963	14.067	13.9907	13.7803
ENSMUSG00000062624	545288		Cyp2c67	cytochrome P450, family 2, subfamily c, polypeptide 67	protein_coding	-2.40132	-2.45635	0.0140357	0.0998949	-1.59585	-1.13082	0.25813	0.987829	3024	2573	1610	2563	3212	788	577	2204	1137	160	340	208	1062	627	1060	11.2338	11.3123	11.0224	11.3633	11.3436	9.92922	8.93455	11.1798	10.2421	7.50814	8.6317	7.97898	9.90043	9.33231	10.0208
ENSMUSG00000032348	14860		Gsta4	glutathione S-transferase, alpha 4	protein_coding	-2.43232	-3.33724	0.000846158	0.0188185	1.24659	0.764778	0.444404	0.987829	3662	2868	2053	2197	3397	1134	1235	1428	1290	251	874	904	1879	1259	2013	11.508	11.4678	11.3702	11.1427	11.4238	10.4459	10.0029	10.56	10.4216	8.10478	9.95192	10.0151	10.7113	10.3169	10.9337
ENSMUSG00000003099	19060	5536	Ppp5c	protein phosphatase 5, catalytic subunit	protein_coding	-1.32737	-2.83431	0.00459252	0.0524493	1.03506	0.335702	0.737096	0.987829	2208	1787	1307	1528	2199	1165	1474	1271	1415	972	1177	1129	1491	1251	1574	10.7842	10.7911	10.7246	10.624	10.8018	10.4843	10.2538	10.3942	10.5533	9.98436	10.3743	10.3305	10.3818	10.3079	10.5826
ENSMUSG00000038187	68815	84280	Btbd10	BTB (POZ) domain containing 10	protein_coding	1.78666	3.25456	0.00113567	0.0225454	-1.54178	-2.48322	0.0130201	0.987829	73	100	52	61	100	99	167	83	125	176	98	74	97	62	90	6.23616	6.86071	6.39919	6.32233	6.61908	7.11239	7.27155	6.70995	7.22273	7.63262	6.99018	6.66064	6.69488	6.31569	6.7093
ENSMUSG00000001366	71538	26268	Fbxo9	f-box protein 9	protein_coding	-1.75111	-3.07018	0.00213929	0.0330103	1.17979	0.89899	0.368658	0.987829	2677	1865	1569	1986	2412	1151	1175	1344	1315	529	1147	1162	1511	1281	1573	11.0594	10.8521	10.9855	10.9983	10.9338	10.4671	9.93236	10.4737	10.4489	9.12873	10.3376	10.3715	10.4007	10.3415	10.5817
ENSMUSG00000111147			Gm33699	predicted gene, 33699	lincRNA	4.7061	3.68546	0.000228291	0.00797143	-1.16479	-0.385439	0.699912	0.987829	24	22	3	6	20	14	73	144	34	54	15	53	114	52	48	5.14259	5.25282	4.14436	4.37163	5.008	5.05252	6.27181	7.39829	5.72388	6.18771	5.03766	6.27234	6.89126	6.11913	5.99267
ENSMUSG00000035811	243085	7364	Ugt2b35	UDP glucuronosyltransferase 2 family, polypeptide B35	protein_coding	-1.51786	-2.96744	0.0030029	0.0410945	1.00642	0.0423819	0.966194	0.999892	5180	3413	2586	3697	4222	2302	2590	2201	2923	1529	2679	2290	2317	2273	2139	12.0056	11.7173	11.7011	11.8886	11.7355	11.4575	11.0574	11.1779	11.5906	10.6282	11.5494	11.3401	11.0105	11.1597	11.0204
ENSMUSG00000016382	102866	5358	Pls3	plastin 3 (T-isoform)	protein_coding	-1.99122	-3.19842	0.00138181	0.0252437	1.24841	1.0004	0.317118	0.987829	4346	3677	3080	3306	4882	1342	1681	2851	2276	824	1891	2214	2309	2117	2879	11.7536	11.8242	11.952	11.7282	11.944	10.6858	10.4407	11.5485	11.2322	9.75082	11.0506	11.2918	11.0055	11.058	11.4457
ENSMUSG00000044626	239759	200879	Liph	lipase, member H	protein_coding	8.19573	2.95887	0.00308765	0.0414873	-9.76394	-3.07346	0.00211594	0.987829	4	2	2	2	0	1	53	2	6	25	1	2	1	0	4	4.06262	3.89124	3.9822	3.90402	3.23917	3.75362	5.92221	3.9115	4.38637	5.40428	3.7318	3.93626	3.67845	3.23917	4.14533
ENSMUSG00000003970	26961	6132	Rpl8	ribosomal protein L8	protein_coding	1.50945	3.01536	0.00256678	0.0365766	-1.32605	-2.0081	0.0446327	0.987829	9530	7306	5507	6231	9094	10007	11076	7434	9323	14597	7996	6732	9068	7952	8539	12.8821	12.811	12.7873	12.6388	12.8382	13.57	13.1441	12.9256	13.2579	13.8677	13.1209	12.8889	12.9692	12.9579	13.0077
ENSMUSG00000078719	100039672	692094	Msmp	microseminoprotein, prostate associated	protein_coding	1.49703	0.897064	0.369685	0.645656	3.26128	2.51627	0.0118605	0.987829	7	10	5	14	25	16	15	36	13	2	14	26	152	36	65	4.31802	4.65249	4.3958	4.91753	5.19076	5.16229	4.80354	5.77727	4.88237	3.90475	4.98323	5.52903	7.25169	5.7318	6.32778
ENSMUSG00000049858	211389	6821	Suox	sulfite oxidase	protein_coding	-2.52093	-3.07113	0.00213247	0.0329613	1.1919	0.584298	0.55902	0.987829	7512	9886	6921	6600	8949	3083	1747	5149	3710	840	3088	3160	3754	3260	4887	12.5397	13.2463	13.1162	12.7216	12.8151	11.8765	10.4955	12.3973	11.9327	9.77797	11.7531	11.8018	11.7016	11.6764	12.2051
ENSMUSG00000026864	14828	3309	Hspa5	heat shock protein 5	protein_coding	1.83197	3.3639	0.000768491	0.0176809	-1.1101	-0.588974	0.555879	0.987829	43383	25458	18507	17461	36510	47215	41886	31841	47031	63728	47754	34786	40220	35482	55058	15.0658	14.6093	14.5333	14.1227	14.8407	15.8065	15.0609	15.0216	15.5904	15.9926	15.6966	15.2554	15.1156	15.113	15.6938
ENSMUSG00000079316	56382	9367	Rab9	RAB9, member RAS oncogene family	protein_coding	-1.53527	-3.23391	0.00122106	0.0236259	1.02173	0.153331	0.878137	0.990969	2351	1596	1359	1137	1797	884	904	1135	1031	979	751	876	1255	908	1422	10.8738	10.6298	10.7803	10.2035	10.5139	10.0921	9.56234	10.2334	10.1032	9.99452	9.73755	9.97055	10.137	9.85356	10.438
ENSMUSG00000030707	12721	11151	Coro1a	coronin, actin binding protein 1A	protein_coding	3.51469	3.4401	0.000581507	0.0145423	-1.22128	-0.536829	0.591386	0.987829	484	242	256	326	401	391	3850	1085	421	431	873	795	1493	819	641	8.64778	7.99968	8.43617	8.45664	8.41237	8.94589	11.6252	10.1694	8.84602	8.84398	9.9503	9.83331	10.3837	9.7079	9.31194
ENSMUSG00000039382	54636	11152	Wdr45	WD repeat domain 45	protein_coding	-1.42829	-2.84242	0.00447721	0.0515481	1.03798	0.312488	0.75467	0.987829	1050	576	527	653	864	346	471	491	451	607	429	430	590	481	572	9.72865	9.18933	9.43763	9.42028	9.47719	8.77652	8.65392	9.05348	8.94146	9.32099	8.95312	8.97147	9.07475	8.96245	9.15271
ENSMUSG00000032010	53376	9099	Usp2	ubiquitin specific peptidase 2	protein_coding	-3.26075	-2.70959	0.00673667	0.065152	-1.2332	-0.819867	0.412292	0.987829	129	362	223	1306	120	97	239	91	80	171	122	107	97	48	159	6.90774	8.54603	8.24833	10.4005	6.83907	7.08674	7.73735	6.8215	6.67103	7.59487	7.26618	7.1137	6.69488	6.03202	7.42099
ENSMUSG00000048440	70101		Cyp4f16	cytochrome P450, family 4, subfamily f, polypeptide 16	protein_coding	2.14912	3.11613	0.00183244	0.03043	-1.02035	-0.0801955	0.936082	0.999892	147	130	107	112	173	169	708	161	202	195	203	265	341	323	199	7.07009	7.1879	7.27888	7.04996	7.2971	7.80449	9.21957	7.543	7.84752	7.76767	7.93191	8.30574	8.31941	8.41382	7.71397
ENSMUSG00000040714	232943	147700	Klc3	kinesin light chain 3	protein_coding	2.91011	2.49369	0.0126424	0.0935171	1.42732	0.985216	0.324518	0.987829	7	8	1	5	9	7	16	13	7	37	12	17	44	25	20	4.31802	4.51269	3.76744	4.27718	4.46432	4.56079	4.85015	4.8791	4.47322	5.78426	4.86636	5.14884	5.81028	5.38205	5.15497
ENSMUSG00000020777	11430	51	Acox1	acyl-Coenzyme A oxidase 1, palmitoyl	protein_coding	-1.80234	-2.878	0.00400202	0.0481396	-1.00508	-0.0231491	0.981531	0.999892	82898	55082	47132	63875	67657	16725	23889	52862	29578	39837	23054	31061	35877	32565	43705	15.9996	15.7221	15.8813	15.9927	15.7303	14.3101	14.2514	15.7526	14.9216	15.315	14.6466	15.0921	14.9508	14.9893	15.3607
ENSMUSG00000041420	17537	56917	Meis3	Meis homeobox 3	protein_coding	2.99752	3.19684	0.0013894	0.025285	-1.03281	-0.0938095	0.925261	0.999892	51	40	31	40	49	64	396	61	47	81	112	110	166	113	75	5.84888	5.82143	5.8331	5.86228	5.82446	6.57912	8.41614	6.34831	6.06258	6.65604	7.15758	7.14856	7.3645	7.03345	6.49295
ENSMUSG00000024672	109225	58475	Ms4a7	membrane-spanning 4-domains, subfamily A, member 7	protein_coding	6.71251	3.74378	0.000181271	0.00677545	-1.20075	-0.346196	0.729195	0.987829	47	16	23	26	33	40	798	106	71	21	65	133	365	137	78	5.76506	4.98984	5.53634	5.43837	5.43739	6.04598	9.38712	7.00966	6.5294	5.24864	6.49438	7.39085	8.41207	7.27673	6.53895
ENSMUSG00000076680			Ighv6-6	immunoglobulin heavy variable 6-6	IG_V_gene	22.4652	3.09556	0.00196444	0.0315191	1.46366	0.549299	0.5828	0.987829	2	0	0	0	1	29	0	4	18	2	9	15	17	2	45	3.82533	3.23917	3.23917	3.23917	3.65846	5.71072	3.23917	4.18176	5.13872	3.90475	4.66545	5.04636	4.95454	3.89683	5.92411
ENSMUSG00000040270	12014	60468	Bach2	BTB and CNC homology, basic leucine zipper transcription factor 2	protein_coding	-2.00225	-3.22778	0.00124754	0.0238616	1.38343	1.97931	0.0477808	0.987829	414	328	125	182	217	144	102	111	120	86	129	166	183	165	162	8.43357	8.41107	7.47909	7.67371	7.59033	7.59363	6.66097	7.06724	7.17096	6.72799	7.33758	7.67957	7.49053	7.51651	7.44516
ENSMUSG00000018995	244141	79731	Nars2	asparaginyl-tRNA synthetase 2 (mitochondrial)(putative)	protein_coding	-1.60691	-2.79479	0.00519334	0.0562642	1.01093	0.0614048	0.951037	0.999892	688	614	449	522	650	361	341	377	414	185	290	266	390	378	426	9.13531	9.27865	9.21326	9.10704	9.07894	8.83522	8.21285	8.68744	8.82281	7.69818	8.41372	8.31086	8.50265	8.62929	8.74356
ENSMUSG00000076596			Igkv3-10	immunoglobulin kappa variable 3-10	IG_V_gene	12.4924	3.89528	9.80849e-05	0.00438987	-1.71729	-0.981183	0.326502	0.987829	3	1	1	1	0	18	2	8	25	13	3	19	8	9	1	3.95466	3.7022	3.76744	3.71135	3.23917	5.26323	3.83456	4.55042	5.42723	4.86392	4.08444	5.24356	4.45055	4.59585	3.6978
ENSMUSG00000017307	170789	10005	Acot8	acyl-CoA thioesterase 8	protein_coding	-1.32154	-2.93598	0.00332496	0.0433603	1.06157	0.60721	0.543711	0.987829	616	443	391	462	573	327	398	338	392	295	336	327	463	343	423	8.98138	8.82426	9.02039	8.93717	8.90366	8.69857	8.42301	8.53732	8.74733	8.32343	8.61542	8.59306	8.73858	8.49595	8.7338
ENSMUSG00000039153	12393	860	Runx2	runt related transcription factor 2	protein_coding	7.97915	3.48296	0.000495904	0.013037	-1.46089	-0.766693	0.443264	0.987829	12	2	2	2	3	2	105	30	7	22	22	18	35	14	14	4.63033	3.89124	3.9822	3.90402	3.96043	3.96295	6.69573	5.59581	4.47322	5.28934	5.36379	5.19709	5.58199	4.90089	4.87362
ENSMUSG00000036052	56323	25822	Dnajb5	DnaJ heat shock protein family (Hsp40) member B5	protein_coding	1.60601	2.7792	0.00544926	0.0576546	1.00595	0.0356527	0.971559	0.999892	210	185	143	141	261	212	305	209	231	449	285	255	298	307	279	7.52615	7.64333	7.65476	7.34188	7.8337	8.10752	8.06233	7.88698	8.02668	8.90067	8.38999	8.25352	8.13683	8.34457	8.1652
ENSMUSG00000081400			Gm13680	predicted gene 13680	processed_pseudogene	1.40647	3.3978	0.000679289	0.0162388	-1.22935	-2.02285	0.043089	0.987829	690	435	347	386	622	623	743	575	605	652	533	404	614	471	625	9.13936	8.79905	8.85467	8.68856	9.01764	9.59756	9.28706	9.27393	9.35133	9.42127	9.2557	8.88491	9.13033	8.93327	9.27655
ENSMUSG00000112063			Gm32220	predicted gene, 32220	processed_pseudogene	8.39232	3.95755	7.57221e-05	0.00358424	-1.39759	-0.621592	0.53421	0.987829	4	2	5	5	4	14	85	62	7	5	43	14	39	16	4	4.06262	3.89124	4.3958	4.27718	4.06921	5.05252	6.44603	6.36693	4.47322	4.27829	6.02954	4.99172	5.68825	5.00346	4.14533
ENSMUSG00000030110	19713	5979	Ret	ret proto-oncogene	protein_coding	57.2657	3.8275	0.00012945	0.00538836	-2.27363	-1.11418	0.265203	0.987829	0	0	0	0	0	5	12	0	4	30	0	2	15	4	3	3.23917	3.23917	3.23917	3.23917	3.23917	4.3667	4.65094	3.23917	4.18376	5.57591	3.23917	3.93626	4.86042	4.16153	4.02706
ENSMUSG00000021838	74480	23034	Samd4	sterile alpha motif domain containing 4	protein_coding	2.04103	4.10352	4.06919e-05	0.00227839	-1.01261	-0.0550453	0.956102	0.999892	136	69	71	116	106	104	306	154	194	214	122	105	259	324	151	6.97309	6.41841	6.7677	7.09394	6.68873	7.17457	8.06673	7.48517	7.79389	7.89111	7.26618	7.08998	7.94848	8.41804	7.35446
ENSMUSG00000031838	65972	10437	Ifi30	interferon gamma inducible protein 30	processed_transcript	3.90556	3.54647	0.000390435	0.0110775	-1.38911	-0.826803	0.408349	0.987829	609	432	425	408	565	796	6953	969	568	791	848	1174	2250	1373	939	8.9655	8.78948	9.13655	8.76504	8.88417	9.94351	12.4741	10.0091	9.26296	9.69316	9.90918	10.3861	10.9685	10.4402	9.84924
ENSMUSG00000099974	12047	597	Bcl2a1d	B cell leukemia/lymphoma 2 related protein A1d	protein_coding	10.4077	3.64749	0.000264811	0.00889625	-1.55216	-0.849829	0.39542	0.987829	4	0	7	2	2	8	133	10	20	8	6	26	36	22	13	4.06262	3.23917	4.59429	3.90402	3.83009	4.64561	6.98474	4.69378	5.22801	4.53786	4.41861	5.52903	5.60936	5.26797	4.81954
ENSMUSG00000020865	76408	8714	Abcc3	ATP-binding cassette, sub-family C (CFTR/MRP), member 3	protein_coding	-2.35047	-2.74811	0.00599395	0.0609053	-1.65269	-1.20515	0.228144	0.987829	16526	12049	9476	13838	16501	989	4323	7434	4092	10496	1018	925	5833	3460	6239	13.6747	13.5313	13.5687	13.7876	13.6961	10.2514	11.7914	12.9256	12.0734	13.3926	10.1681	10.0476	12.3345	11.7618	12.5562
ENSMUSG00000028469	230103	4882	Npr2	natriuretic peptide receptor 2	protein_coding	-1.8644	-3.45294	0.000554521	0.0141091	1.51665	2.14675	0.0318136	0.987829	2869	2121	1594	2477	2644	966	1582	1390	1398	541	2014	1700	2159	1304	1718	11.1585	11.0359	11.0081	11.3144	11.0651	10.2179	10.3543	10.5216	10.5361	9.16003	11.1407	10.914	10.9096	10.3668	10.7074
ENSMUSG00000080875			Gm7332	predicted gene 7332	processed_pseudogene	2.49891	3.42711	0.000610037	0.0150574	-1.458	-1.39997	0.161523	0.987829	182	121	89	113	230	414	261	121	290	542	291	186	219	241	212	7.3411	7.09737	7.04605	7.06108	7.66662	9.02534	7.85403	7.17588	8.33411	9.16261	8.41842	7.82994	7.72567	8.01742	7.79762
ENSMUSG00000097354			2310001H17Rik	RIKEN cDNA 2310001H17 gene	lincRNA	-1.819	-3.30397	0.000953258	0.0202678	1.21762	0.994821	0.319823	0.987829	527	460	341	466	563	290	247	251	277	123	216	263	302	303	410	8.76515	8.8764	8.83052	8.94914	8.87925	8.53348	7.78088	8.13247	8.27179	7.17063	8.01497	8.29545	8.15483	8.32672	8.69075
ENSMUSG00000042029	76044	54892	Ncapg2	non-SMC condensin II complex, subunit G2	protein_coding	4.28221	3.49946	0.000466194	0.0124631	-1.48356	-0.96155	0.336276	0.987829	39	26	21	35	29	38	457	97	45	39	67	86	100	100	53	5.58004	5.402	5.45059	5.72569	5.31996	5.9908	8.61241	6.89977	6.0156	5.83835	6.5299	6.84249	6.73156	6.88203	6.09987
ENSMUSG00000006014	96875		Prg4	proteoglycan 4 (megakaryocyte stimulating factor, articular superficial zone protein)	protein_coding	1.55287	2.57197	0.0101122	0.0828151	1.32108	1.25103	0.210923	0.987829	2288	1803	1303	1664	1664	1960	2154	1714	3445	3287	2672	5244	2765	2782	3131	10.835	10.8038	10.7202	10.7457	10.4044	11.2271	10.7941	10.8204	11.8263	11.7232	11.5456	12.5295	11.2634	11.4491	11.566
ENSMUSG00000021556	105348	51280	Golm1	golgi membrane protein 1	protein_coding	2.22251	3.24094	0.00119135	0.0233124	-1.0183	-0.0685463	0.945351	0.999892	166	114	89	96	154	135	551	129	166	358	203	196	376	330	171	7.22354	7.02276	7.04605	6.85906	7.14922	7.50944	8.87061	7.25722	7.58869	8.58802	7.93191	7.8996	8.45263	8.4431	7.51533
ENSMUSG00000015461	12915	1388	Atf6b	activating transcription factor 6 beta	protein_coding	1.52607	2.94154	0.00326581	0.042902	-1.06535	-0.470293	0.638146	0.987829	902	844	629	651	1156	1263	1532	764	1300	1062	1160	1047	1226	1056	1108	9.51465	9.72581	9.68658	9.41598	9.88765	10.5993	10.3087	9.67316	10.4326	10.1099	10.3536	10.2234	10.1038	10.0673	10.0835
ENSMUSG00000084349			Rpl3-ps1	ribosomal protein L3, pseudogene 1	processed_pseudogene	1.49272	3.2817	0.00103184	0.0213116	-1.2715	-1.76152	0.0781497	0.987829	2328	1953	1457	1915	2477	3113	2816	2225	2490	3246	2446	1742	2584	2269	2166	10.8598	10.9179	10.8797	10.9463	10.9718	11.8904	11.1771	11.1934	11.3608	11.7051	11.419	10.9488	11.1665	11.1572	11.0384
ENSMUSG00000030254	58186	56852	Rad18	RAD18 E3 ubiquitin protein ligase	protein_coding	4.07843	2.76179	0.0057486	0.0594575	-4.36803	-2.89329	0.00381227	0.987829	37	27	14	39	33	32	115	27	13	391	24	22	37	24	26	5.52951	5.43676	5.09599	5.83603	5.43739	5.8106	6.8058	5.49495	4.88237	8.70938	5.44352	5.37364	5.63617	5.34513	5.38441
ENSMUSG00000045291	100502936		E330021D16Rik	RIKEN cDNA E330021D16 gene	protein_coding	51.4919	3.79687	0.000146536	0.00579457	1.07645	0.0961994	0.923362	0.999892	0	1	0	0	0	39	9	3	10	0	36	20	2	8	1	3.23917	3.7022	3.23917	3.23917	3.23917	6.01867	4.4732	4.059	4.69674	3.23917	5.84178	5.2884	3.85806	4.52312	3.6978
ENSMUSG00000045975	207781	25966	C2cd2	C2 calcium-dependent domain containing 2	protein_coding	-2.10284	-3.1395	0.00169234	0.0287557	1.2697	1.00241	0.316147	0.987829	5259	4701	3799	3798	5780	1868	2212	3017	2532	669	2185	2515	2884	2564	3184	12.0273	12.177	12.2534	11.9273	12.1865	11.1583	10.832	11.6297	11.3848	9.4574	11.2574	11.4744	11.3237	11.3322	11.59
ENSMUSG00000032098	58866	11181	Treh	trehalase (brush-border membrane glycoprotein)	protein_coding	15.6501	4.55813	5.16105e-06	0.000477863	-2.4999	-1.45127	0.146705	0.987829	26	16	19	24	9	250	38	19	43	1028	246	110	81	89	31	5.21024	4.98984	5.35885	5.36507	4.46432	8.33076	5.58557	5.18042	5.96696	10.0637	8.19013	7.14856	6.48134	6.74	5.54881
ENSMUSG00000001119	12833	1291	Col6a1	collagen, type VI, alpha 1	protein_coding	1.86594	4.09276	4.26262e-05	0.00237464	-1.22775	-1.04402	0.296476	0.987829	564	437	352	382	522	470	1443	664	629	869	581	481	1178	504	555	8.85901	8.80539	8.87449	8.67421	8.77461	9.20223	10.2236	9.47572	9.40588	9.82591	9.37647	9.1275	10.0472	9.02738	9.11063
ENSMUSG00000000290	16414	3689	Itgb2	integrin beta 2	protein_coding	4.05928	3.50426	0.000457879	0.0123102	-1.20036	-0.437432	0.661798	0.987829	625	382	360	417	622	604	7268	992	560	843	1023	1501	2675	1573	906	9.00155	8.61988	8.90564	8.79519	9.01764	9.55397	12.5378	10.0423	9.24312	9.78301	10.175	10.7362	11.216	10.6339	9.79869
ENSMUSG00000081087			Rps15a-ps7	ribosomal protein S15A, pseudogene 7	processed_pseudogene	1.63063	3.21024	0.00132625	0.0247694	-1.3585	-1.96197	0.0497663	0.987829	320	218	164	185	300	333	402	239	306	499	242	194	326	307	268	8.08428	7.86024	7.83576	7.69523	8.01959	8.72364	8.43667	8.06649	8.40729	9.04738	8.16797	7.88594	8.25832	8.34457	8.11094
ENSMUSG00000117515			Gm6883	predicted gene 6883	processed_pseudogene	1.53224	3.15185	0.00162237	0.0279948	-1.27441	-1.73723	0.0823464	0.987829	217	198	131	159	218	253	325	167	263	310	207	192	199	222	219	7.56891	7.73273	7.54007	7.49708	7.59634	8.34699	8.14789	7.59078	8.20151	8.39097	7.95798	7.87214	7.59982	7.90759	7.84073
ENSMUSG00000056050	338366	375056	Mia3	melanoma inhibitory activity 3	protein_coding	-1.43536	-2.89895	0.00374411	0.0465708	-1.01835	-0.13705	0.890991	0.99436	6975	4465	4228	5377	5276	2412	3773	4303	3784	2951	2850	2860	3875	3018	4568	12.4331	12.103	12.4072	12.4268	12.0555	11.5244	11.5962	12.1393	11.9611	11.5685	11.6381	11.6587	11.7471	11.5658	12.1081
ENSMUSG00000023967	68565	55168	Mrps18a	mitochondrial ribosomal protein S18A	protein_coding	-1.30529	-2.89829	0.00375207	0.0466392	1.02578	0.253171	0.800136	0.987829	948	812	596	679	961	550	627	568	603	487	560	469	665	570	702	9.58463	9.6713	9.61064	9.47511	9.62688	9.42236	9.05008	9.25679	9.34669	9.01351	9.32487	9.09228	9.24178	9.19897	9.43941
ENSMUSG00000055799	21415	83439	Tcf7l1	transcription factor 7 like 1 (T cell specific, HMG box)	protein_coding	-1.46119	-2.6001	0.00931978	0.078827	-1.10674	-0.595358	0.551604	0.987829	325	292	217	252	331	192	142	218	163	174	159	111	200	155	212	8.10516	8.2529	8.21138	8.10712	8.15192	7.97446	7.06643	7.94322	7.56485	7.61764	7.60874	7.15999	7.60638	7.4354	7.79762
ENSMUSG00000031375	12111	633	Bgn	biglycan	protein_coding	1.66471	3.40821	0.000653894	0.0157707	1.00746	0.0415241	0.966878	0.999892	3522	2640	2249	2223	3559	3218	8472	3754	3737	3582	3729	3602	7768	3776	3881	11.4521	11.3491	11.5009	11.1595	11.4906	11.938	12.7583	11.9433	11.9431	11.8465	12.0239	11.9898	12.7465	11.8873	11.8741
ENSMUSG00000020681	11421	1636	Ace	angiotensin I converting enzyme (peptidyl-dipeptidase A) 1	protein_coding	3.86251	3.45858	0.000543028	0.0139829	-1.68585	-1.36357	0.172703	0.987829	74	33	39	71	52	55	229	77	85	553	105	131	119	134	93	6.25144	5.62807	6.07667	6.49753	5.88615	6.40206	7.68101	6.62013	6.74399	9.19067	7.07633	7.37133	6.94421	7.24848	6.74888
ENSMUSG00000074469			Gm15348	predicted gene 15348	lincRNA	4.37546	2.59459	0.00947029	0.0796436	1.73172	0.99919	0.317703	0.987829	8	8	7	6	16	23	33	24	100	0	46	73	24	59	109	4.3889	4.51269	4.59429	4.37163	4.839	5.48555	5.4516	5.38575	6.9428	3.23917	6.1028	6.64438	5.23622	6.25957	6.94313
ENSMUSG00000022419	97998	64798	Deptor	DEP domain containing MTOR-interacting protein	protein_coding	-1.61857	-2.95689	0.0031076	0.0416563	1.08587	0.509368	0.610494	0.987829	5617	3597	2678	4047	4171	2164	2295	3022	2505	1382	2148	2360	2557	2485	3059	12.1219	11.7926	11.7513	12.0185	11.7181	11.3689	10.8846	11.632	11.3694	10.4842	11.2329	11.3833	11.1514	11.2874	11.5326
ENSMUSG00000028405	11428	48	Aco1	aconitase 1	protein_coding	-1.60996	-2.80634	0.0050108	0.0551682	1.05356	0.307146	0.758732	0.987829	10301	9994	7158	8939	11846	4609	5062	8333	6117	3585	5227	5225	6617	6464	6383	12.994	13.262	13.1647	13.1582	13.2188	12.4542	12.018	13.0899	12.6514	11.8477	12.5092	12.5243	12.5158	12.6598	12.589
ENSMUSG00000047880	12145	643	Cxcr5	chemokine (C-X-C motif) receptor 5	protein_coding	7.30463	4.20695	2.58837e-05	0.00161611	-2.08921	-1.36071	0.173605	0.987829	24	12	10	23	20	22	386	190	21	44	132	13	84	26	31	5.14259	4.7763	4.83624	5.3268	5.008	5.44401	8.38124	7.76048	5.27039	5.96488	7.36712	4.9345	6.52392	5.41795	5.54881
ENSMUSG00000058230	232906	2909	Arhgap35	Rho GTPase activating protein 35	protein_coding	-1.3503	-3.18793	0.00143295	0.0258622	1.00028	0.00232875	0.998142	0.999892	3688	2709	2056	2597	3646	1622	1958	2187	2182	2059	1766	1853	2073	1821	2680	11.5181	11.3861	11.3723	11.3822	11.5252	10.9564	10.658	11.1688	11.1718	11.0531	10.9528	11.0371	10.8515	10.8428	11.3431
ENSMUSG00000039196	18405		Orm1	orosomucoid 1	protein_coding	2.81988	3.56929	0.000357954	0.0106161	1.1753	0.432023	0.665725	0.987829	19027	15719	12271	14926	17140	21050	24824	20354	44083	97478	39451	103351	27945	35773	32935	13.8778	13.9143	13.9411	13.8966	13.7509	14.6417	14.3067	14.3765	15.497	16.6056	15.4212	16.8259	14.5906	15.1248	14.9528
ENSMUSG00000036181	50708	3006	H1f2	H1.2 linker histone, cluster member	protein_coding	2.40417	3.24816	0.00116154	0.0228705	-1.67814	-2.03207	0.0421461	0.987829	840	892	999	1408	1519	2667	1848	1495	1601	5120	1258	1690	1834	1606	1468	9.41463	9.80389	10.3418	10.5075	10.2748	11.6685	10.5756	10.6254	10.7294	12.3596	10.469	10.9055	10.6767	10.6635	10.4833
ENSMUSG00000001930	22371	7450	Vwf	Von Willebrand factor	protein_coding	1.60454	3.09373	0.00197655	0.0316866	1.00766	0.044875	0.964207	0.999892	447	325	316	399	435	504	934	615	331	571	674	608	584	575	477	8.53853	8.39854	8.7253	8.73424	8.52368	9.29992	9.60829	9.36813	8.51468	9.23543	9.58509	9.45548	9.06052	9.21117	8.90002
ENSMUSG00000101389	666907	51338	Ms4a4a	membrane-spanning 4-domains, subfamily A, member 4A	protein_coding	11.3733	3.59264	0.000327349	0.0101632	-1.4948	-0.665815	0.505529	0.987829	2	2	4	2	6	3	80	6	2	96	15	38	16	25	21	3.82533	3.89124	4.27897	3.90402	4.24909	4.12115	6.37605	4.38397	3.91295	6.8618	5.03766	5.90951	4.90841	5.38205	5.1962
ENSMUSG00000037580	14528	2643	Gch1	GTP cyclohydrolase 1	protein_coding	-1.5677	-3.6731	0.00023963	0.00826984	1.41794	2.33438	0.019576	0.987829	6292	4713	3398	5359	5631	1967	2993	3531	2968	3610	4449	4996	4510	3767	3656	12.2849	12.1807	12.0931	12.422	12.149	11.2322	11.2644	11.8554	11.6125	11.8577	12.2775	12.4599	11.9649	11.8838	11.7883
ENSMUSG00000006651	11803	333	Aplp1	amyloid beta (A4) precursor-like protein 1	protein_coding	3.31749	2.95754	0.00310108	0.0415984	1.0684	0.192036	0.847714	0.987829	32	14	6	9	29	99	53	30	58	11	62	46	66	64	43	5.394	4.88791	4.4999	4.60989	5.31996	7.11239	5.92221	5.59581	6.29593	4.74471	6.43936	6.11471	6.24674	6.35189	5.87643
ENSMUSG00000038151	12142	639	Prdm1	PR domain containing 1, with ZNF domain	protein_coding	5.16696	3.46051	0.000539157	0.0139045	-1.8001	-1.32854	0.183999	0.987829	20	10	5	16	13	19	231	52	11	26	29	21	43	40	37	4.99513	4.65249	4.3958	5.02091	4.69385	5.31085	7.69246	6.16862	4.76204	5.44044	5.62401	5.33172	5.78674	5.83936	5.72252
ENSMUSG00000033147	242126	55356	Slc22a15	solute carrier family 22 (organic anion/cation transporter), member 15	protein_coding	-2.25937	-3.41899	0.000628545	0.0153941	-1.04027	-0.134692	0.892855	0.994541	410	689	447	410	632	111	186	394	229	168	90	102	357	257	296	8.42031	9.4402	9.20702	8.7718	9.03983	7.25732	7.40989	8.74828	8.01502	7.57173	6.8849	7.05364	8.38184	8.10382	8.24524
ENSMUSG00000031163	69824	392465	Glod5	glyoxalase domain containing 5	protein_coding	3.35272	1.85269	0.0639273	0.245579	4.66332	2.06161	0.039245	0.987829	1	3	2	1	4	11	14	0	8	2	79	24	49	6	0	3.65506	4.0345	3.9822	3.71135	4.06921	4.86675	4.75494	3.23917	4.55313	3.90475	6.72613	5.45363	5.92228	4.35978	3.23917
ENSMUSG00000000958	20540	9056	Slc7a7	solute carrier family 7 (cationic amino acid transporter, y+ system), member 7	protein_coding	2.98309	3.25837	0.00112054	0.0224356	1.01138	0.0318728	0.974573	0.999892	187	114	116	122	154	554	898	229	216	87	534	333	466	401	210	7.37595	7.02276	7.38248	7.15748	7.14922	9.43253	9.55297	8.00911	7.9368	6.74195	9.25832	8.61805	8.74749	8.71065	7.78507
ENSMUSG00000043614	194309	155382	Vps37d	vacuolar protein sorting 37D	protein_coding	2.22867	2.52385	0.0116077	0.0891911	1.14777	0.589688	0.5554	0.987829	9	14	2	13	17	12	29	21	17	35	24	16	35	26	31	4.45488	4.88791	3.9822	4.86227	4.88356	4.93193	5.33363	5.26654	5.09157	5.72794	5.44352	5.09866	5.58199	5.41795	5.54881
ENSMUSG00000016624	271305	112885	Phf21b	PHD finger protein 21B	protein_coding	1.98342	3.68178	0.000231613	0.00803702	-1.16665	-0.774661	0.43854	0.987829	21	20	15	25	23	32	52	36	32	43	45	20	34	40	28	5.03369	5.17116	5.15311	5.40223	5.12085	5.8106	5.90218	5.77727	5.66341	5.94049	6.07881	5.2884	5.55406	5.83936	5.45265
ENSMUSG00000024516	66286	90701	Sec11c	SEC11 homolog C, signal peptidase complex subunit	protein_coding	1.84655	2.98578	0.00282853	0.0391885	-1.06589	-0.310718	0.756015	0.987829	674	543	419	516	725	1197	1486	720	1100	436	945	815	1036	1005	855	9.10664	9.107	9.11672	9.09093	9.23134	10.5229	10.2653	9.58959	10.1951	8.85995	10.0625	9.86843	9.86537	9.99718	9.71691
ENSMUSG00000059439	192197	54828	Bcas3	breast carcinoma amplified sequence 3	protein_coding	-1.37011	-2.49613	0.0125557	0.0931299	-1.02813	-0.217612	0.827732	0.987829	778	687	509	753	811	293	626	489	417	630	446	438	523	457	516	9.30714	9.43612	9.38887	9.62062	9.38832	8.54759	9.04786	9.04779	8.8328	9.37311	9.00713	8.99709	8.90719	8.89142	9.00917
ENSMUSG00000058586	68607	253190	Serhl	serine hydrolase-like	protein_coding	-1.33975	-2.81461	0.00488372	0.0543682	1.05388	0.544874	0.58584	0.987829	901	917	648	871	1109	593	786	622	627	481	621	535	745	725	689	9.51309	9.84295	9.72856	9.826	9.82897	9.52811	9.36587	9.384	9.40141	8.99627	9.46992	9.27616	9.40089	9.53618	9.41317
ENSMUSG00000020120	56193	5341	Plek	pleckstrin	protein_coding	5.24916	3.59485	0.000324577	0.0101189	-1.56796	-0.958127	0.337999	0.987829	181	95	115	156	150	143	2961	470	148	235	325	511	632	484	250	7.33403	6.79806	7.37133	7.47235	7.11604	7.58452	11.249	8.99266	7.43937	8.01624	8.5697	9.21197	9.17066	8.97109	8.01747
ENSMUSG00000056025	12722		Clca3a1	chloride channel accessory 3A1	protein_coding	2.14106	3.22422	0.00126317	0.0240725	-1.19471	-0.783929	0.433082	0.987829	256	182	225	266	214	201	778	379	306	772	297	427	424	440	399	7.78632	7.62189	8.26044	8.18008	7.57213	8.03587	9.35153	8.69473	8.40729	9.65888	8.44629	8.96174	8.61735	8.8389	8.65329
ENSMUSG00000075702	114679	140606	Selenom	selenoprotein M	protein_coding	1.6349	3.08113	0.00206214	0.0324082	-1.03722	-0.244427	0.8069	0.987829	73	80	51	45	70	68	149	76	98	107	71	81	141	101	88	6.23616	6.59159	6.37685	5.98646	6.20754	6.65121	7.12689	6.60459	6.91784	6.99578	6.59838	6.76953	7.15636	6.89427	6.68229
ENSMUSG00000030770	57342	55742	Parva	parvin, alpha	protein_coding	-1.28017	-3.11242	0.00185562	0.0306719	1.10757	1.16826	0.242703	0.987829	3128	2436	1971	2664	3128	1729	2014	2098	1909	1911	1937	2179	2369	2067	2316	11.2822	11.234	11.3119	11.4186	11.3056	11.0477	10.6982	11.1093	10.9806	10.9465	11.085	11.269	11.0422	11.0239	11.1341
ENSMUSG00000056612	18938	26472	Ppp1r14b	protein phosphatase 1, regulatory inhibitor subunit 14B	protein_coding	2.50286	3.39134	0.000695512	0.0164894	-1.38515	-1.1697	0.242121	0.987829	251	242	142	163	294	582	409	167	419	892	466	317	347	328	366	7.76021	7.99968	7.64554	7.5294	7.9925	9.50179	8.46027	7.59078	8.83943	9.86283	9.06818	8.55042	8.34314	8.43479	8.53469
ENSMUSG00000030126	330401	23023	Tmcc1	transmembrane and coiled coil domains 1	protein_coding	-1.4484	-2.71393	0.00664897	0.0647865	-1.00998	-0.0820471	0.934609	0.999892	1238	942	937	722	1063	583	894	490	726	525	590	585	641	581	789	9.96143	9.88097	10.2508	9.56144	9.76914	9.5042	9.54669	9.05064	9.60748	9.11815	9.39803	9.40135	9.1904	9.22568	9.60369
ENSMUSG00000028527	11639	205	Ak4	adenylate kinase 4	protein_coding	-2.07679	-3.15206	0.00162124	0.0279948	-1.04421	-0.17021	0.864845	0.987831	1928	983	865	1885	1127	272	587	978	684	541	275	514	633	565	1010	10.5908	9.94124	10.1373	10.9237	9.85173	8.44577	8.95841	10.0222	9.52363	9.16003	8.34133	9.22015	9.17286	9.18666	9.95235
ENSMUSG00000073418	12268	721,720	C4b	complement component 4B (Chido blood group)	protein_coding	1.25425	2.48517	0.012949	0.0949017	1.12693	1.00245	0.316127	0.987829	53666	40493	34289	46238	55264	37890	62214	49799	59152	61578	54522	65615	53174	65293	65361	15.3725	15.2784	15.4225	15.5267	15.4385	15.4892	15.6314	15.6665	15.9211	15.9431	15.8878	16.1706	15.5182	15.9925	15.9411
ENSMUSG00000105547			Iglc3	immunoglobulin lambda constant 3	IG_C_gene	6.22315	3.55999	0.000370869	0.0107637	-1.39791	-0.668165	0.504028	0.987829	12	7	7	10	15	18	189	97	9	9	55	32	71	24	30	4.63033	4.43497	4.59429	4.67855	4.79265	5.26323	7.43056	6.89977	4.62733	4.61132	6.30194	5.7326	6.32937	5.34513	5.51753
ENSMUSG00000029455	11669	217	Aldh2	aldehyde dehydrogenase 2, mitochondrial	protein_coding	-1.62918	-3.13751	0.00170391	0.0288253	1.13192	0.751755	0.452198	0.987829	123713	104381	85515	91282	126065	61809	55842	72341	71460	38400	58027	51117	92229	70248	81645	16.5771	16.6441	16.7406	16.5076	16.6279	16.195	15.4756	16.205	16.1937	15.262	15.9776	15.8105	16.3125	16.098	16.262
ENSMUSG00000026866	70789	8942	Kynu	kynureninase	protein_coding	-1.97959	-3.36573	0.000763427	0.0175857	1.32388	1.29751	0.194456	0.987829	8848	5772	5136	5740	6599	2138	2780	5174	3198	1737	2941	4202	4066	3655	5409	12.7752	12.472	12.687	12.5208	12.377	11.3516	11.1587	12.4043	11.7196	10.8101	11.6832	12.2111	11.8162	11.8405	12.3509
ENSMUSG00000021728	13723	133418	Emb	embigin	protein_coding	1.75666	3.08044	0.00206693	0.0324082	-1.12896	-0.730211	0.465261	0.987829	136	85	69	66	138	130	288	122	105	172	124	122	195	127	149	6.97309	6.6638	6.73313	6.41266	7.01161	7.46045	7.98539	7.1863	7.00335	7.6025	7.28695	7.28007	7.57326	7.18034	7.33734
ENSMUSG00000000579	100040563	6993	Dynlt1c	dynein light chain Tctex-type 1C	protein_coding	3.31367	3.06704	0.00216188	0.0331826	-1.17643	-0.536358	0.591711	0.987829	4	5	2	3	9	6	24	17	7	18	14	11	14	12	9	4.06262	4.2577	3.9822	4.04995	4.46432	4.46846	5.16916	5.08797	4.47322	5.11803	4.98323	4.81103	4.81036	4.78855	4.57286
ENSMUSG00000019796	237253	84918	Lrp11	low density lipoprotein receptor-related protein 11	protein_coding	1.5276	2.58888	0.00962893	0.0804431	1.27355	1.22083	0.222152	0.987829	49	56	30	44	55	49	81	77	78	50	71	58	129	120	57	5.80761	6.18177	5.79938	5.9625	5.94517	6.2703	6.39032	6.62013	6.64076	6.10282	6.59838	6.37496	7.04457	7.10878	6.18005
ENSMUSG00000047965			Rpl9-ps7	ribosomal protein L9, pseudogene 7	processed_pseudogene	1.55388	3.1938	0.00140412	0.0254796	-1.33037	-1.97901	0.0478147	0.987829	412	296	189	258	354	419	427	326	401	565	335	241	379	313	379	8.42695	8.27136	8.02518	8.13885	8.2428	9.04205	8.51922	8.4878	8.77869	9.22066	8.61133	8.17707	8.4635	8.37093	8.58259
ENSMUSG00000026180	12765	3579	Cxcr2	chemokine (C-X-C motif) receptor 2	protein_coding	3.18849	3.20209	0.00136433	0.0251178	-1.12382	-0.44785	0.654262	0.987829	9	7	16	14	3	16	50	20	29	46	26	16	51	23	28	4.45488	4.43497	5.20775	4.91753	3.96043	5.16229	5.86122	5.22421	5.56728	6.0124	5.51869	5.09866	5.96464	5.30713	5.45265
ENSMUSG00000050014	328561		Apol10b	apolipoprotein L 10B	protein_coding	5.70595	2.86518	0.00416772	0.0492268	1.92321	1.08916	0.276085	0.987829	14	3	11	8	4	8	198	29	17	3	35	224	45	53	47	4.73305	4.0345	4.90666	4.5365	4.06921	4.64561	7.49084	5.56303	5.09157	4.05083	5.81273	8.07843	5.83343	6.14008	5.9702
ENSMUSG00000036067	227659	11182	Slc2a6	solute carrier family 2 (facilitated glucose transporter), member 6	protein_coding	4.00716	3.2545	0.00113592	0.0225454	1.3825	0.685343	0.493127	0.987829	35	18	22	13	19	32	293	72	28	24	84	85	322	51	43	5.47697	5.08382	5.49416	4.86227	4.96794	5.8106	8.00845	6.54067	5.53363	5.36709	6.8005	6.8282	8.24158	6.09786	5.87643
ENSMUSG00000031969	66948	27034	Acad8	acyl-Coenzyme A dehydrogenase family, member 8	protein_coding	-1.62062	-3.1081	0.00188292	0.0307715	1.13286	0.756876	0.449124	0.987829	2804	2348	2009	2174	2939	1410	1244	1795	1585	941	1359	1318	1782	1603	2114	11.1257	11.1813	11.3392	11.1276	11.2164	10.7564	10.0132	10.8864	10.715	9.93848	10.579	10.5508	10.6357	10.6609	11.0036
ENSMUSG00000074749	228730	55857	Kiz	kizuna centrosomal protein	protein_coding	-1.34541	-2.79498	0.00519026	0.0562642	1.03046	0.259009	0.795628	0.987829	560	428	357	470	549	278	334	339	277	408	304	322	377	321	390	8.84916	8.77662	8.89404	8.96101	8.84437	8.4756	8.18479	8.54137	8.27179	8.76813	8.47815	8.5719	8.45626	8.40534	8.6219
ENSMUSG00000048424	223332	202151	Ranbp3l	RAN binding protein 3-like	protein_coding	-3.7688	-3.5196	0.0004322	0.0117746	-1.09555	-0.146486	0.883538	0.992595	49	27	15	32	45	8	9	16	7	0	5	0	6	13	14	5.80761	5.43676	5.15311	5.63661	5.73762	4.64561	4.4732	5.03903	4.47322	3.23917	4.32059	3.23917	4.29559	4.84608	4.87362
ENSMUSG00000027706	69276	7095	Sec62	SEC62 homolog (S. cerevisiae)	protein_coding	-1.27993	-2.77642	0.00549616	0.057957	1.04336	0.456154	0.648279	0.987829	5687	4391	3599	4133	5306	3177	3379	3439	3589	3120	3221	3220	3920	3399	4046	12.1397	12.079	12.1757	12.0487	12.0636	11.9196	11.4381	11.8175	11.8851	11.6484	11.8137	11.8288	11.7637	11.7363	11.9338
ENSMUSG00000023169	105727	81539	Slc38a1	solute carrier family 38, member 1	protein_coding	2.35146	2.72971	0.00633906	0.0629297	1.20424	0.589978	0.555206	0.987829	83	52	36	53	84	53	377	140	54	92	124	138	263	173	116	6.38193	6.1001	5.9903	6.16449	6.41461	6.3595	8.3491	7.362	6.21552	6.80977	7.28695	7.43851	7.96897	7.57825	7.02044
ENSMUSG00000021000	338320	117153	Mia2	MIA SH3 domain ER export factor 2	protein_coding	-1.38526	-2.44011	0.0146829	0.102011	-1.0582	-0.425647	0.670365	0.987829	10317	8347	6409	10118	9719	4239	5674	7883	5589	6891	5110	5483	6040	5954	6462	12.9963	13.0027	13.0056	13.3366	12.9339	12.3339	12.1819	13.01	12.5215	12.7869	12.4767	12.5936	12.3846	12.5416	12.6067
ENSMUSG00000082368			Gm11225	predicted gene 11225	processed_pseudogene	-2.12222	-3.59796	0.000320723	0.0100832	1.48293	1.78632	0.0740468	0.987829	65	46	63	41	74	25	33	30	26	15	21	30	55	50	40	6.1075	5.9678	6.62405	5.88803	6.26989	5.5649	5.4516	5.59581	5.46366	4.97206	5.32201	5.66811	6.04565	6.07626	5.80165
ENSMUSG00000025791	72157	5236	Pgm1	phosphoglucomutase 1	protein_coding	-1.48503	-2.93814	0.0033019	0.0431932	1.03148	0.208622	0.834743	0.987829	10683	9251	7068	8636	11010	5251	4589	7135	6491	5387	4540	5735	6823	6171	7530	13.0464	13.1507	13.1465	13.1085	13.1134	12.6417	11.8771	12.8665	12.7367	12.4327	12.3066	12.6583	12.5599	12.5931	12.8268
ENSMUSG00000020914	21973	7153	Top2a	topoisomerase (DNA) II alpha	protein_coding	8.19907	3.54155	0.000397784	0.0112023	-3.46794	-2.0195	0.0434357	0.987829	41	30	23	25	58	32	1370	111	25	38	20	93	113	106	55	5.62874	5.53586	5.53634	5.40223	6.00177	5.8106	10.1499	7.06724	5.42723	5.81157	5.27883	6.93874	6.88043	6.95392	6.14054
ENSMUSG00000045180	110380	357	Shroom2	shroom family member 2	protein_coding	-1.49054	-3.09079	0.00199627	0.0318146	1.10397	0.779682	0.435578	0.987829	570	323	325	335	483	216	248	312	261	220	252	208	361	288	317	8.87367	8.39012	8.76407	8.4939	8.66749	8.13272	7.78623	8.42779	8.19118	7.92799	8.22274	7.97898	8.39704	8.25776	8.33834
ENSMUSG00000042298	72795	54902	Ttc19	tetratricopeptide repeat domain 19	protein_coding	-1.15517	-1.4039	0.160347	0.4127	-1.19414	-1.72961	0.0836998	0.987829	390	280	216	334	365	221	254	267	274	252	194	180	243	237	229	8.35212	8.19607	8.20513	8.48981	8.28431	8.16361	7.81792	8.21597	8.25701	8.11013	7.87146	7.78646	7.86345	7.99498	7.90015
ENSMUSG00000026271	64095	2859	Gpr35	G protein-coupled receptor 35	protein_coding	4.65156	3.44943	0.000561769	0.0141794	-1.36805	-0.724918	0.468502	0.987829	29	21	17	11	26	18	357	50	32	52	43	86	58	78	60	5.3054	5.21265	5.26012	4.74317	5.22431	5.26323	8.275	6.12535	5.66341	6.14591	6.02954	6.84249	6.10343	6.58218	6.23729
ENSMUSG00000016529	16153	3586	Il10	interleukin 10	protein_coding	10.4019	3.80711	0.0001406	0.00567816	-2.62113	-1.75849	0.0786641	0.987829	10	1	1	2	1	8	92	25	3	24	7	4	34	5	6	4.51674	3.7022	3.76744	3.90402	3.65846	4.64561	6.53853	5.42317	4.06076	5.36709	4.50763	4.21586	5.55406	4.26623	4.34039
ENSMUSG00000021266	22375	7453	Wars	tryptophanyl-tRNA synthetase	protein_coding	1.5091	2.67094	0.00756388	0.069728	1.04927	0.314976	0.75278	0.987829	918	620	524	526	894	1085	1413	662	986	721	1123	910	1020	939	1112	9.53938	9.29226	9.42962	9.11769	9.52516	10.383	10.1938	9.47148	10.04	9.56264	10.3075	10.0245	9.84337	9.90103	10.0886
ENSMUSG00000031600	52348	137492	Vps37a	vacuolar protein sorting 37A	protein_coding	-1.24451	-2.84105	0.00449649	0.0516946	-1.01562	-0.178185	0.858577	0.987829	1326	969	774	1069	1143	646	1018	693	843	786	725	778	859	678	893	10.0587	9.92095	9.97971	10.116	9.87166	9.64862	9.72969	9.53581	9.81825	9.68422	9.68785	9.80277	9.60102	9.44199	9.77828
ENSMUSG00000039109	74145	2162	F13a1	coagulation factor XIII, A1 subunit	protein_coding	5.11788	3.64274	0.000269751	0.00898269	-1.03438	-0.0711155	0.943306	0.999892	13	10	6	8	19	8	177	19	30	56	19	98	40	67	23	4.68289	4.65249	4.4999	4.5365	4.96794	4.64561	7.34602	5.18042	5.60009	6.22829	5.23415	7.00371	5.71355	6.4045	5.27483
ENSMUSG00000029082	12182	683	Bst1	bone marrow stromal cell antigen 1	protein_coding	8.24812	3.33641	0.000848671	0.0188185	-4.21552	-2.31485	0.0206209	0.987829	12	11	13	7	5	8	390	7	12	44	10	27	31	11	14	4.63033	4.71611	5.0361	4.45749	4.16411	4.64561	8.3953	4.47066	4.82377	5.96488	4.73647	5.56519	5.46654	4.72797	4.87362
ENSMUSG00000020988	217666	79944	L2hgdh	L-2-hydroxyglutarate dehydrogenase	protein_coding	-1.47507	-2.30142	0.0213678	0.128106	-1.18252	-0.905136	0.365393	0.987829	1692	1176	1034	1497	1552	530	715	1148	801	1191	563	615	877	734	1024	10.4049	10.1954	10.3908	10.5948	10.3053	9.3704	9.23332	10.2495	9.74608	10.2726	9.33236	9.47156	9.63023	9.55354	9.97183
ENSMUSG00000113616			Gm45941	predicted gene, 45941	lincRNA	-1.09704	-0.159124	0.873571	0.949098	4.20616	2.89639	0.00377486	0.987829	2	5	2	2	5	2	6	3	3	0	3	8	15	22	11	3.82533	4.2577	3.9822	3.90402	4.16411	3.96295	4.25654	4.059	4.06076	3.23917	4.08444	4.59635	4.86042	5.26797	4.70307
ENSMUSG00000026421	13007	1465	Csrp1	cysteine and glycine-rich protein 1	protein_coding	1.92392	3.65042	0.000261811	0.00885817	-1.20752	-0.921239	0.356925	0.987829	787	515	481	445	643	660	1840	860	633	1339	647	697	1502	858	699	9.32325	9.03325	9.30957	8.88517	9.06386	9.67884	10.5694	9.84023	9.41478	10.4392	9.52756	9.64766	10.3922	9.77355	9.4334
ENSMUSG00000003531	13353		Dgcr6	DiGeorge syndrome critical region gene 6	protein_coding	-1.54432	-3.04731	0.00230897	0.0345092	1.15676	1.07189	0.283768	0.987829	1514	1723	1106	1205	1822	919	752	1039	890	784	923	911	1234	953	1231	10.2468	10.739	10.4866	10.286	10.5336	10.1471	9.30392	10.1079	9.89494	9.68063	10.0292	10.026	10.113	9.92197	10.2329
ENSMUSG00000028602	21941	943	Tnfrsf8	tumor necrosis factor receptor superfamily, member 8	protein_coding	8.97459	2.44117	0.0146397	0.101941	1.92378	1.05504	0.291406	0.987829	2	0	1	0	3	0	36	14	1	3	28	24	13	7	18	3.82533	3.23917	3.76744	3.23917	3.96043	3.23917	5.5336	4.93482	3.71775	4.05083	5.58982	5.45363	4.75803	4.44483	5.0682
ENSMUSG00000021770	67630	142891	Samd8	sterile alpha motif domain containing 8	protein_coding	-1.35865	-2.6446	0.00817877	0.0728832	-1.08875	-0.648051	0.516952	0.987829	1140	669	570	709	895	421	515	538	613	606	383	415	589	476	675	9.84478	9.39886	9.54786	9.53588	9.52674	9.04868	8.77711	9.18095	9.36974	9.31868	8.79595	8.92217	9.07239	8.94793	9.38438
ENSMUSG00000036526	108723	84433	Card11	caspase recruitment domain family, member 11	protein_coding	6.99503	3.58905	0.000331883	0.0101933	-1.90249	-1.18313	0.236759	0.987829	32	28	20	28	34	26	815	178	32	21	119	63	150	87	73	5.394	5.47063	5.40553	5.50779	5.46517	5.60287	9.41669	7.67444	5.66341	5.24864	7.23446	6.4706	7.23483	6.71258	6.46143
ENSMUSG00000102014			2900009J06Rik	RIKEN cDNA 2900009J06 gene	antisense	2.59896	1.75637	0.0790258	0.277633	1.70326	1.6286	0.103399	0.987829	0	5	1	5	3	6	10	7	10	2	10	11	16	14	9	3.23917	4.2577	3.76744	4.27718	3.96043	4.46846	4.53588	4.47066	4.69674	3.90475	4.73647	4.81103	4.90841	4.90089	4.57286
ENSMUSG00000022443	17886	4627	Myh9	myosin, heavy polypeptide 9, non-muscle	protein_coding	1.42146	2.6849	0.00725526	0.0681405	1.00048	0.00357048	0.997151	0.999892	6719	5722	4334	5565	7049	4935	13619	6378	6969	8373	6301	7416	9542	8482	7834	12.3793	12.4595	12.4428	12.4763	12.4718	12.5525	13.4417	12.7051	12.839	13.0672	12.778	13.0282	13.0425	13.0508	12.8837
ENSMUSG00000067121			Gm7027	predicted gene 7027	processed_pseudogene	1.52149	3.08009	0.00206937	0.0324082	-1.19607	-1.35754	0.17461	0.987829	334	203	172	237	304	363	399	232	371	381	289	268	363	265	301	8.14199	7.76568	7.89913	8.02461	8.03736	8.84287	8.42644	8.02657	8.67141	8.67368	8.409	8.32105	8.40458	8.14514	8.26796
ENSMUSG00000025916	69312	286187	Ppp1r42	protein phosphatase 1, regulatory subunit 42	protein_coding	-3.04995	-2.83549	0.00457559	0.0523188	-2.05968	-1.09506	0.27349	0.987829	27	29	8	30	19	6	6	16	4	2	0	4	1	1	11	5.24276	5.50365	4.68095	5.57375	4.96794	4.46846	4.25654	5.03903	4.18376	3.90475	3.23917	4.21586	3.67845	3.70621	4.70307
ENSMUSG00000068758	16188	3563	Il3ra	interleukin 3 receptor, alpha chain	protein_coding	1.1489	1.05135	0.293098	0.573713	1.36901	2.12567	0.0335305	0.987829	114	98	85	90	108	95	166	93	103	85	113	130	232	141	133	6.75671	6.83598	6.98872	6.78032	6.7112	7.06062	7.26389	6.84807	6.97944	6.71388	7.16882	7.36147	7.80194	7.31354	7.19242
ENSMUSG00000111116			Gm48065	predicted gene, 48065	lincRNA	18.7846	3.34022	0.000837108	0.0187372	-1.49714	-0.682566	0.494881	0.987829	1	0	0	3	0	1	63	7	5	6	7	5	9	22	5	3.65506	3.23917	3.23917	4.04995	3.23917	3.75362	6.10798	4.47066	4.29079	4.37284	4.50763	4.32622	4.51967	5.26797	4.24832
ENSMUSG00000043671	233115	147991	Dpy19l3	dpy-19-like 3 (C. elegans)	protein_coding	-2.1737	-3.1242	0.00178288	0.0298421	-1.01866	-0.0719907	0.942609	0.999892	286	289	83	214	168	87	145	85	91	38	69	59	104	153	54	7.93369	8.2389	6.95917	7.88813	7.25964	6.95108	7.09266	6.73867	6.82688	5.81157	6.56455	6.39461	6.77905	7.41861	6.12036
ENSMUSG00000004187	16581	90990	Kifc2	kinesin family member C2	protein_coding	-1.92906	-3.52178	0.000428657	0.0117238	1.06988	0.292014	0.770276	0.987829	484	337	338	510	528	180	235	305	231	113	155	161	220	217	414	8.64778	8.44804	8.81829	9.07463	8.79041	7.88829	7.71508	8.39681	8.02668	7.06388	7.57542	7.63939	7.73168	7.87724	8.70414
ENSMUSG00000022347	117586	1	A1bg	alpha-1-B glycoprotein	protein_coding	27.0633	3.56618	0.000362216	0.0106758	1.16154	0.165899	0.868236	0.988197	5406	1679	3476	1566	9203	171357	26607	19294	262317	11	131646	147531	79064	134886	94301	12.0669	10.7021	12.1257	10.6591	12.8554	17.6659	14.4067	14.2994	18.0696	4.74471	17.1593	17.3393	16.0903	17.039	16.4699
ENSMUSG00000015599	106763	84630	Ttbk1	tau tubulin kinase 1	protein_coding	1.72777	1.79579	0.0725286	0.265716	2.15868	2.12461	0.0336195	0.987829	14	12	6	28	16	17	44	31	17	17	53	110	30	45	17	4.73305	4.7763	4.4999	5.50779	4.839	5.21376	5.7304	5.6278	5.09157	5.07128	6.26008	7.14856	5.43603	5.9629	5.02241
ENSMUSG00000040314	13035	1511	Ctsg	cathepsin G	protein_coding	24.0728	3.85464	0.000115899	0.00489949	-1.2246	-0.30979	0.75672	0.987829	1	0	0	3	0	5	78	4	6	11	3	36	2	25	5	3.65506	3.23917	3.23917	4.04995	3.23917	4.3667	6.34704	4.18176	4.38637	4.74471	4.08444	5.85305	3.85806	5.38205	4.24832
ENSMUSG00000106303			Gm7652	predicted gene 7652	unprocessed_pseudogene	-2.78509	-2.7619	0.0057467	0.0594575	-1.19218	-0.548211	0.583547	0.987829	57	199	36	208	93	58	41	53	29	17	37	47	14	31	38	5.9657	7.73938	5.9903	7.85029	6.53324	6.46358	5.65993	6.18977	5.56728	5.07128	5.87022	6.13835	4.81036	5.58409	5.74941
ENSMUSG00000003379	12518	973	Cd79a	CD79A antigen (immunoglobulin-associated alpha)	protein_coding	5.8553	4.14186	3.44501e-05	0.00199968	-1.68096	-1.04441	0.296294	0.987829	49	32	42	53	42	75	741	398	61	61	312	52	229	63	70	5.80761	5.59803	6.15798	6.16449	5.66864	6.76917	9.28329	8.76222	6.35335	6.32488	8.51371	6.25088	7.78469	6.33391	6.41279
ENSMUSG00000055254	18212	4915	Ntrk2	neurotrophic tyrosine kinase, receptor, type 2	protein_coding	3.04355	2.10694	0.0351226	0.174336	3.1906	2.1003	0.0357028	0.987829	156	216	38	80	284	43	1624	414	245	45	1326	1997	2365	697	254	7.14483	7.84798	6.04848	6.63853	7.9462	6.12484	10.3916	8.81671	8.10579	5.98885	10.544	11.1442	11.0398	9.48081	8.03877
ENSMUSG00000025823	12304	9601	Pdia4	protein disulfide isomerase associated 4	protein_coding	1.73832	3.03637	0.00239442	0.0352947	-1.0243	-0.130667	0.896039	0.995208	9309	5633	4499	4711	8772	12873	9477	7953	13142	7554	12146	7778	10684	9146	11577	12.8483	12.437	12.4965	12.2368	12.7864	13.9329	12.9196	13.0227	13.7524	12.9191	13.723	13.0968	13.2053	13.1593	13.446
ENSMUSG00000031633	11739	291	Slc25a4	solute carrier family 25 (mitochondrial carrier, adenine nucleotide translocator), member 4	protein_coding	2.09525	3.36638	0.000761613	0.0175652	-1.29112	-1.11138	0.266407	0.987829	351	258	187	240	270	224	1063	309	612	469	298	299	634	389	405	8.20908	8.08565	8.01091	8.0415	7.87877	8.18183	9.79075	8.41459	9.36745	8.96116	8.45089	8.47034	9.17507	8.66878	8.67385
ENSMUSG00000025203	20250		Scd2	stearoyl-Coenzyme A desaturase 2	protein_coding	1.87939	3.32453	0.000885665	0.0193672	-1.20457	-0.963345	0.335374	0.987829	252	315	232	245	282	240	741	440	342	684	322	338	629	352	385	7.76547	8.35594	8.30204	8.06921	7.93676	8.27528	9.28329	8.90108	8.55951	9.48856	8.55697	8.63855	9.16401	8.53143	8.60416
ENSMUSG00000057841	19951		Rpl32	ribosomal protein L32	protein_coding	1.54322	3.0504	0.00228539	0.0342646	-1.38643	-2.12991	0.0331793	0.987829	2753	2227	1577	1820	2588	2835	3442	2214	2633	4554	2261	1639	2813	2385	2447	11.0994	11.1056	10.9928	10.8736	11.0345	11.7561	11.4646	11.1863	11.4408	12.1913	11.3063	10.8618	11.288	11.2286	11.2129
ENSMUSG00000096929			A330023F24Rik	RIKEN cDNA A330023F24 gene	processed_transcript	-1.72933	-3.28255	0.00102872	0.0212703	1.04743	0.238093	0.811809	0.987829	252	154	185	217	276	64	131	143	150	103	91	97	110	135	191	7.76547	7.40459	7.9965	7.90668	7.90806	6.57912	6.96593	7.3893	7.45675	6.9485	6.8985	6.99095	6.84743	7.25796	7.65996
ENSMUSG00000050565	240832	163590	Tor1aip2	torsin A interacting protein 2	protein_coding	-1.40425	-3.20108	0.00136914	0.0251426	1.12275	1.00293	0.315895	0.987829	4444	3828	2820	3812	4037	2042	2744	3200	2479	2158	2286	3016	3076	3039	2922	11.7856	11.882	11.8254	11.9326	11.6713	11.2858	11.1401	11.7141	11.3545	11.1203	11.3221	11.7349	11.416	11.5757	11.467
ENSMUSG00000024679	68774	64231	Ms4a6d	membrane-spanning 4-domains, subfamily A, member 6D	protein_coding	4.93773	3.51949	0.000432374	0.0117746	-1.42038	-0.77115	0.440618	0.987829	88	42	73	56	77	76	1363	133	92	149	130	261	279	296	147	6.44952	5.87198	6.80146	6.22579	6.31489	6.78525	10.1427	7.29621	6.84023	7.41583	7.34749	8.28508	8.04814	8.29495	7.32
ENSMUSG00000032294	18746	5315	Pkm	pyruvate kinase, muscle	protein_coding	3.1927	3.39364	0.000689704	0.0163846	-1.36133	-0.888423	0.374313	0.987829	971	726	732	554	949	945	8312	1385	1095	1403	1280	1649	2750	1828	1313	9.61838	9.51369	9.90076	9.19007	9.60918	10.1867	12.7309	10.5165	10.1887	10.5056	10.4937	10.8704	11.2556	10.8483	10.3246
ENSMUSG00000032625	330267	221981	Thsd7a	thrombospondin, type I, domain containing 7A	protein_coding	2.6033	2.92972	0.00339266	0.043777	-2.28454	-2.62848	0.00857685	0.987829	15	11	5	14	11	20	32	18	12	54	9	11	13	15	12	4.78106	4.71611	4.3958	4.91753	4.58533	5.35677	5.42309	5.13505	4.82377	6.18771	4.66545	4.81103	4.75803	4.95327	4.7628
ENSMUSG00000058600	19946	6156	Rpl30	ribosomal protein L30	protein_coding	1.37227	2.96149	0.00306151	0.0414483	-1.20096	-1.64934	0.0990778	0.987829	777	638	467	534	727	737	966	602	741	975	681	597	721	660	716	9.30534	9.33234	9.26822	9.13874	9.23519	9.8346	9.65575	9.33818	9.63629	9.98872	9.59963	9.42984	9.35497	9.40423	9.46714
ENSMUSG00000029321	75750	345274	Slc10a6	solute carrier family 10 (sodium/bile acid cotransporter family), member 6	protein_coding	24.1604	3.35839	0.000783987	0.017972	-9.42769	-2.37621	0.0174914	0.987829	2	6	16	4	6	4	84	4	8	786	22	37	4	5	22	3.82533	4.35054	5.20775	4.17144	4.24909	4.25256	6.43231	4.18176	4.55313	9.68422	5.36379	5.88157	4.10795	4.26623	5.23612
ENSMUSG00000078675	100039089,100039177		Mup16	major urinary protein 16	protein_coding	7.49052	2.81218	0.00492075	0.0547164	3.88905	1.47605	0.13993	0.987829	192	58	78	114	64	1729	545	335	647	2	5161	5083	884	1633	18	7.40997	6.22088	6.8825	7.07212	6.10846	11.0477	8.85544	8.5251	9.44548	3.90475	12.491	12.4847	9.64143	10.6873	5.0682
ENSMUSG00000038156	233744	10418	Spon1	spondin 1, (f-spondin) extracellular matrix protein	protein_coding	4.56588	3.5175	0.000435637	0.0118295	-1.93535	-1.49685	0.134431	0.987829	53	30	31	29	67	47	159	51	71	566	94	111	136	66	54	5.88893	5.53586	5.8331	5.54118	6.15888	6.22348	7.20906	6.14715	6.5294	9.22313	6.93851	7.15999	7.11084	6.38718	6.12036
ENSMUSG00000041293	77596	266977	Adgrf1	adhesion G protein-coupled receptor F1	protein_coding	-5.57011	-3.3254	0.000882912	0.0193294	-4.39383	-1.67967	0.0930225	0.987829	207	109	64	158	92	1	10	64	3	26	0	0	1	2	22	7.50743	6.96698	6.64282	7.48889	6.52054	3.75362	4.53588	6.40343	4.06076	5.44044	3.23917	3.23917	3.67845	3.89683	5.23612
ENSMUSG00000026721	29809	9910	Rabgap1l	RAB GTPase activating protein 1-like	protein_coding	-1.28801	-2.10321	0.0354478	0.175074	-1.10312	-0.782381	0.433991	0.987829	1021	837	648	800	903	403	737	794	499	656	485	479	637	599	620	9.68914	9.71406	9.72856	9.70596	9.53925	8.98789	9.27571	9.72747	9.08213	9.42985	9.12388	9.12169	9.18166	9.26835	9.26532
ENSMUSG00000023393	228993	63910	Slc17a9	solute carrier family 17, member 9	protein_coding	2.19792	3.23629	0.00121094	0.0235743	-1.05048	-0.188482	0.850499	0.987829	214	144	129	193	212	469	346	273	543	148	472	216	336	364	352	7.55074	7.31825	7.52003	7.75108	7.55987	9.19926	8.23256	8.24608	9.20003	7.40713	9.08601	8.02957	8.29933	8.57743	8.48127
ENSMUSG00000002983	19698	5971	Relb	avian reticuloendotheliosis viral (v-rel) oncogene related B	protein_coding	3.4914	3.52442	0.000424406	0.0116749	-1.29781	-0.732336	0.463963	0.987829	188	67	62	53	106	105	708	135	121	531	154	234	460	163	180	7.38282	6.3845	6.60502	6.16449	6.68873	7.18669	9.21957	7.31532	7.18146	9.134	7.56696	8.13727	8.72961	7.50065	7.58222
ENSMUSG00000029108	54216	5099	Pcdh7	protocadherin 7	protein_coding	2.33902	3.13912	0.00169455	0.0287557	-1.70203	-2.11612	0.0343345	0.987829	44	24	18	44	34	39	131	55	34	110	40	32	59	41	41	5.69862	5.32956	5.31043	5.9625	5.46517	6.01867	6.96593	6.23112	5.72388	7.03024	5.95218	5.7326	6.12217	5.86497	5.82704
ENSMUSG00000070000	74015	23149	Fcho1	FCH domain only 1	protein_coding	5.4319	3.5848	0.000337334	0.0103107	-1.5708	-0.94324	0.345558	0.987829	24	27	24	20	24	21	498	103	23	62	128	59	100	48	57	5.14259	5.43676	5.57723	5.20467	5.15629	5.40112	8.73075	6.97396	5.35119	6.34342	7.32759	6.39461	6.73156	6.03202	6.18005
ENSMUSG00000046323	73708		Dppa3	developmental pluripotency-associated 3	protein_coding	15.521	2.74057	0.00613329		1.39722	0.578054	0.563228	0.987829	1	0	0	0	0	4	10	3	4	0	1	9	12	3	4	3.65506	3.23917	3.23917	3.23917	3.23917	4.25256	4.53588	4.059	4.18376	3.23917	3.7318	4.67265	4.70315	4.04126	4.14533
ENSMUSG00000068463			B630019A10Rik	RIKEN cDNA B630019A10 gene	antisense	-2.71897	-3.07584	0.00209913	0.0326141	1.29231	0.782685	0.433812	0.987829	1578	1697	1218	1764	2540	382	584	1392	507	138	546	691	1067	829	858	10.3057	10.7173	10.624	10.829	11.0077	8.91357	8.95129	10.5237	9.10429	7.31716	9.28942	9.63548	9.90707	9.72502	9.72185
ENSMUSG00000019558	102857	6535	Slc6a8	solute carrier family 6 (neurotransmitter transporter, creatine), member 8	protein_coding	3.09292	3.20251	0.00136236	0.0251074	-2.092	-2.03333	0.0420194	0.987829	196	136	103	152	167	166	420	155	233	1227	233	151	290	187	200	7.43661	7.24523	7.23032	7.43871	7.25203	7.78076	8.49658	7.49357	8.03825	10.3149	8.11683	7.55548	8.10016	7.68029	7.72058
ENSMUSG00000042073	76491	84836	Abhd14b	abhydrolase domain containing 14b	protein_coding	-2.05393	-3.08196	0.0020564	0.0324045	1.16899	0.635011	0.525421	0.987829	8203	7930	5556	6950	8719	3343	2733	5437	3802	1342	2871	3115	4901	4025	5462	12.6663	12.929	12.8001	12.7959	12.7776	11.9927	11.1343	12.4755	11.9679	10.4423	11.6486	11.7812	12.0843	11.9789	12.365
ENSMUSG00000078650	14377	2538	G6pc	glucose-6-phosphatase, catalytic	protein_coding	1.11129	0.449115	0.653349	0.842874	-2.24824	-3.23601	0.00121213	0.987829	12646	12685	5734	7733	16088	4810	10044	8259	18130	14427	5752	5811	3589	3615	5651	13.2893	13.6054	12.8454	12.9496	13.6596	12.5156	13.0033	13.0771	14.216	13.8509	12.6469	12.6772	11.6371	11.8247	12.4139
ENSMUSG00000024127	213760	9581	Prepl	prolyl endopeptidase-like	protein_coding	-1.39106	-2.55487	0.0106226	0.0849674	-1.01724	-0.12746	0.898576	0.99624	784	650	463	674	808	359	533	572	489	310	439	414	453	428	502	9.3179	9.35845	9.25619	9.46472	9.38312	8.82753	8.82461	9.26661	9.05393	8.39097	8.98514	8.91882	8.70845	8.80064	8.97093
ENSMUSG00000048482	12064	627	Bdnf	brain derived neurotrophic factor	protein_coding	-2.90863	-2.53311	0.0113054	0.0879097	-1.34694	-0.576522	0.564262	0.987829	28	29	15	32	34	3	7	27	4	3	4	4	11	4	11	5.27446	5.50365	5.15311	5.63661	5.46517	4.12115	4.33447	5.49495	4.18376	4.05083	4.21076	4.21586	4.6454	4.16153	4.70307
ENSMUSG00000081257			Gm13607	predicted gene 13607	processed_pseudogene	1.69685	0.847949	0.396466	0.66808	4.8149	2.49441	0.0126166	0.987829	1	2	3	4	2	6	1	3	8	1	27	48	4	7	4	3.65506	3.89124	4.14436	4.17144	3.83009	4.46846	3.66166	4.059	4.55313	3.71187	5.55473	6.1616	4.10795	4.44483	4.14533
ENSMUSG00000022479	22337	7421	Vdr	vitamin D (1,25-dihydroxyvitamin D3) receptor	protein_coding	21.1161	2.89903	0.00374321	0.0465708	-11.8835	-2.17273	0.0298004	0.987829	5	3	0	4	2	0	241	1	7	61	4	2	1	15	0	4.15681	4.0345	3.23917	4.17144	3.83009	3.23917	7.74836	3.71671	4.47322	6.32488	4.21076	3.93626	3.67845	4.95327	3.23917
ENSMUSG00000015709	11864	9915	Arnt2	aryl hydrocarbon receptor nuclear translocator 2	protein_coding	19.6696	3.32098	0.000897033	0.0195259	-2.66143	-1.4965	0.134523	0.987829	1	0	0	1	1	1	19	2	2	33	1	6	8	3	3	3.65506	3.23917	3.23917	3.71135	3.65846	3.75362	4.97982	3.9115	3.91295	5.66918	3.7318	4.42471	4.45055	4.04126	4.02706
ENSMUSG00000020048	22027	7184	Hsp90b1	heat shock protein 90, beta (Grp94), member 1	protein_coding	1.77408	3.16701	0.00154014	0.0272191	-1.17804	-0.851616	0.394427	0.987829	36538	25651	18674	24354	31531	40011	31754	33548	43920	71055	42792	33311	37603	37349	40647	14.8182	14.6202	14.5463	14.6023	14.6294	15.5678	14.6616	15.0969	15.4917	16.1495	15.5384	15.1929	15.0186	15.1869	15.2561
ENSMUSG00000046295	234396	126549	Ankle1	ankyrin repeat and LEM domain containing 1	protein_coding	8.50529	3.53636	0.00040568	0.0113572	-2.49458	-1.64697	0.0995638	0.987829	8	5	1	2	9	19	165	17	7	5	9	13	24	24	6	4.3889	4.2577	3.76744	3.90402	4.46432	5.31085	7.25618	5.08797	4.47322	4.27829	4.66545	4.9345	5.23622	5.34513	4.34039
ENSMUSG00000089669	69583	8741	Tnfsf13	tumor necrosis factor (ligand) superfamily, member 13	protein_coding	3.01264	3.31007	0.000932743	0.0199374	-1.46779	-1.20701	0.227429	0.987829	18	15	12	12	23	43	117	29	31	15	29	35	35	32	21	4.9141	4.93996	4.97312	4.80427	5.12085	6.12484	6.82683	5.56303	5.63213	4.97206	5.62401	5.82392	5.58199	5.61496	5.1962
ENSMUSG00000056888	73690	11010	Glipr1	GLI pathogenesis-related 1 (glioma)	protein_coding	4.54816	3.6954	0.000219537	0.00781808	-1.35167	-0.712287	0.476287	0.987829	18	12	25	18	21	26	287	68	25	56	47	37	122	88	24	4.9141	4.7763	5.61689	5.11618	5.04678	5.60287	7.98073	6.47372	5.42723	6.22829	6.12638	5.88157	6.97507	6.72636	5.3124
ENSMUSG00000038179	75345	57823	Slamf7	SLAM family member 7	protein_coding	7.88773	3.55686	0.00037532	0.0108431	-2.35968	-1.51967	0.128593	0.987829	31	7	14	13	25	20	636	60	28	15	40	47	111	38	44	5.36514	4.43497	5.09599	4.86227	5.19076	5.35677	9.06993	6.32945	5.53363	4.97206	5.95218	6.13835	6.85852	5.78664	5.90048
ENSMUSG00000042766	360213	80128	Trim46	tripartite motif-containing 46	protein_coding	3.65641	3.20389	0.00135582	0.0250827	-2.19815	-2.14324	0.0320937	0.987829	12	20	5	7	15	17	131	20	22	28	17	10	24	19	22	4.63033	5.17116	4.3958	4.45749	4.79265	5.21376	6.96593	5.22421	5.31142	5.50991	5.13976	4.74397	5.23622	5.14271	5.23612
ENSMUSG00000035242	18245	4946	Oaz1	ornithine decarboxylase antizyme 1	protein_coding	-1.41036	-3.11225	0.0018567	0.0306719	1.09341	0.812886	0.416283	0.987829	2013	1558	1235	1139	1921	935	1017	1001	1165	1016	1048	964	1291	1011	1431	10.6523	10.5955	10.6438	10.206	10.609	10.1716	9.7283	10.0551	10.2767	10.0471	10.2093	10.1062	10.1771	10.0056	10.447
ENSMUSG00000032316	102414	1198	Clk3	CDC-like kinase 3	protein_coding	-1.20851	-2.08014	0.0375127	0.180672	-1.06243	-0.751158	0.452558	0.987829	2290	1530	1232	1383	2003	967	1880	1304	1176	1230	1122	1021	1415	1297	1305	10.8363	10.5696	10.6403	10.482	10.6686	10.2194	10.6	10.4307	10.29	10.3184	10.3062	10.1877	10.3074	10.3592	10.3159
ENSMUSG00000013275	98396	254428	Slc41a1	solute carrier family 41, member 1	protein_coding	1.86761	3.35082	0.000805739	0.0182503	1.07924	0.355167	0.722464	0.987829	241	180	110	285	207	232	466	292	286	529	427	538	303	363	262	7.70654	7.60741	7.31425	8.27354	7.52875	8.22931	8.63924	8.33747	8.31522	9.12873	8.94663	9.28398	8.15929	8.57365	8.08045
ENSMUSG00000033685	22228	7351	Ucp2	uncoupling protein 2 (mitochondrial, proton carrier)	protein_coding	2.8862	3.23213	0.00122871	0.0237015	-1.00218	-0.0061515	0.995092	0.999892	1512	1157	1093	1167	1617	4090	9955	1919	1722	1044	3949	3695	4673	3672	1655	10.245	10.1722	10.4698	10.2405	10.3637	12.2824	12.9905	10.9818	10.8334	10.0856	12.1062	12.0264	12.0159	11.8472	10.6541
ENSMUSG00000021986	72125	219287	Amer2	APC membrane recruitment 2	protein_coding	-3.95108	-3.09711	0.00195418	0.0314342	-1.67827	-0.670533	0.502518	0.987829	19	22	12	29	33	0	3	15	5	4	1	0	4	1	11	4.9553	5.25282	4.97312	5.54118	5.43739	3.23917	3.96585	4.98805	4.29079	4.17245	3.7318	3.23917	4.10795	3.70621	4.70307
ENSMUSG00000002100	17868	4607	Mybpc3	myosin binding protein C, cardiac	protein_coding	5.06678	3.121	0.00180239	0.030089	-4.58453	-2.71146	0.00669876	0.987829	5	2	1	1	3	3	24	10	4	17	0	4	1	5	2	4.15681	3.89124	3.76744	3.71135	3.96043	4.12115	5.16916	4.69378	4.18376	5.07128	3.23917	4.21586	3.67845	4.26623	3.8851
ENSMUSG00000067225	404195		Cyp2c54	cytochrome P450, family 2, subfamily c, polypeptide 54	protein_coding	-3.02847	-3.15295	0.00161631	0.027992	-3.63316	-2.26012	0.0238137	0.987829	13035	13476	8138	13661	11135	958	1718	9416	3775	2425	114	139	562	794	3755	13.3329	13.6925	13.3495	13.769	13.1297	10.2061	10.4717	13.2658	11.9576	11.2872	7.17997	7.44785	9.00708	9.66419	11.8267
ENSMUSG00000028603	20280	6342	Scp2	sterol carrier protein 2, liver	protein_coding	-1.72778	-2.89711	0.00376612	0.0467526	1.09785	0.480637	0.630775	0.987829	32148	28113	20427	26299	31289	17378	12279	18952	16144	8104	14226	12813	20021	16810	19817	14.6337	14.7523	14.6756	14.713	14.6183	14.3654	13.2925	14.2736	14.0488	13.0202	13.9508	13.8157	14.11	14.0361	14.2205
ENSMUSG00000022808	69150	8723	Snx4	sorting nexin 4	protein_coding	-1.12895	-1.77594	0.0757421	0.272181	-1.08571	-1.11953	0.262915	0.987829	1059	901	718	836	1066	624	849	754	785	786	659	659	845	698	680	9.74069	9.81808	9.87345	9.76808	9.77312	9.59982	9.47408	9.65458	9.71761	9.68422	9.55341	9.56872	9.57789	9.48283	9.39473
ENSMUSG00000067038			Rps12-ps3	ribosomal protein S12, pseudogene 3	processed_pseudogene	1.75426	3.7069	0.000209811	0.00751399	-1.30087	-1.53202	0.125519	0.987829	104	74	60	90	75	130	140	97	128	164	108	69	138	126	78	6.6463	6.49977	6.56618	6.78032	6.28505	7.46045	7.04868	6.89977	7.25291	7.54029	7.11172	6.57741	7.12922	7.17033	6.53895
ENSMUSG00000022489	18574	5153	Pde1b	phosphodiesterase 1B, Ca2+-calmodulin dependent	protein_coding	4.65957	3.3416	0.000832957	0.018669	-2.30426	-1.78965	0.0735101	0.987829	96	80	61	66	82	43	1264	148	62	392	110	148	218	159	106	6.55133	6.59159	6.58573	6.41266	6.38683	6.12484	10.0357	7.43367	6.37198	8.71291	7.13483	7.52932	7.71963	7.46839	6.90867
ENSMUSG00000096833			Igkv4-55	immunoglobulin kappa variable 4-55	IG_V_gene	4.60065	1.71248	0.0868087	0.29415	23.994	2.87157	0.00408444	0.987829	0	0	2	5	0	0	7	16	6	5	0	19	215	606	4	3.23917	3.23917	3.9822	4.27718	3.23917	3.23917	4.33447	5.03903	4.38637	4.27829	3.23917	5.24356	7.70137	9.28461	4.14533
ENSMUSG00000022385	29870	51512	Gtse1	G two S phase expressed protein 1	protein_coding	4.57617	2.9711	0.00296736	0.0408437	-3.83091	-2.75805	0.00581477	0.987829	30	14	12	36	8	34	163	17	12	230	21	23	32	28	11	5.33561	4.88791	4.97312	5.75413	4.39788	5.87334	7.24065	5.08797	4.82377	7.98742	5.32201	5.41425	5.49636	5.48693	4.70307
ENSMUSG00000072772	14790	113246	Grcc10	gene rich cluster, C10 gene	protein_coding	-1.4765	-3.3024	0.000958627	0.0203304	1.13216	1.00379	0.31548	0.987829	1085	902	732	662	1174	595	684	594	528	457	592	510	785	570	851	9.77493	9.81964	9.90076	9.4395	9.9095	9.53285	9.17139	9.31944	9.16091	8.92517	9.40278	9.20923	9.47432	9.19897	9.7103
ENSMUSG00000072694	330173		1500011B03Rik	RIKEN cDNA 1500011B03 gene	protein_coding	2.63971	3.30141	0.000962009	0.0203794	-1.56315	-1.52279	0.127811	0.987829	60	41	29	29	58	53	191	55	50	198	73	42	74	81	71	6.02059	5.84694	5.7648	5.54118	6.00177	6.3595	7.44418	6.23112	6.13019	7.78788	6.63141	6.01591	6.37671	6.62699	6.42919
ENSMUSG00000030513	18553	5046	Pcsk6	proprotein convertase subtilisin/kexin type 6	protein_coding	-1.46373	-2.91107	0.00360197	0.0456202	1.08023	0.565938	0.571436	0.987829	5580	4171	3873	4320	5612	2404	2460	3548	3510	2961	2647	3139	3514	3450	3747	12.1124	12.0052	12.2811	12.1123	12.1441	11.5196	10.9838	11.8623	11.8531	11.5733	11.5321	11.7923	11.6069	11.7577	11.8236
ENSMUSG00000028759	15441	50809	Hp1bp3	heterochromatin protein 1, binding protein 3	protein_coding	-1.25818	-2.68075	0.00734569	0.068549	1.04101	0.470938	0.637685	0.987829	4178	3131	2670	3349	4468	1986	3136	2905	2865	2329	2519	2488	2924	2833	3083	11.697	11.5936	11.747	11.7468	11.8168	11.246	11.3312	11.5754	11.5619	11.2294	11.4611	11.4589	11.3434	11.4751	11.5438
ENSMUSG00000106111			Gm5717	predicted gene 5717	unprocessed_pseudogene	82.3909	3.61755	0.000297407	0.00958419	2.52936	1.12305	0.261415	0.987829	0	0	0	0	0	5	76	1	3	0	47	82	33	9	1	3.23917	3.23917	3.23917	3.23917	3.23917	4.3667	6.31743	3.71671	4.06076	3.23917	6.12638	6.78442	5.52552	4.59585	3.6978
ENSMUSG00000074874	13025		Ctla2b	cytotoxic T lymphocyte-associated protein 2 beta	protein_coding	1.95579	2.8135	0.0049006	0.0545242	1.17849	0.643891	0.519646	0.987829	47	26	20	33	34	32	122	51	34	63	40	55	118	86	52	5.76506	5.402	5.40553	5.66696	5.46517	5.8106	6.87808	6.14715	5.72388	6.36172	5.95218	6.31429	6.93378	6.69867	6.07909
ENSMUSG00000027752	69639	11340	Exosc8	exosome component 8	protein_coding	1.42988	3.12522	0.0017767	0.0297648	-1.30513	-2.27564	0.0228676	0.987829	349	352	222	257	318	347	539	308	368	461	275	307	359	354	258	8.20135	8.50763	8.24224	8.13361	8.0979	8.78051	8.84011	8.41017	8.66022	8.93727	8.34133	8.50648	8.38946	8.5392	8.05976
ENSMUSG00000015354	76477	26577	Pcolce2	procollagen C-endopeptidase enhancer 2	protein_coding	1.03886	0.161566	0.871648	0.948442	1.94518	2.55521	0.0106124	0.987829	154	96	89	104	128	122	122	141	124	36	194	201	340	234	124	7.12856	6.81081	7.04605	6.9577	6.91834	7.3784	6.87808	7.37116	7.21252	5.7564	7.87146	7.93321	8.31542	7.97792	7.10395
ENSMUSG00000029121	12933	1400	Crmp1	collapsin response mediator protein 1	protein_coding	7.8354	2.77495	0.00552109	0.0581553	1.08301	0.17379	0.86203	0.987829	1	0	2	1	0	2	18	4	6	3	4	9	11	3	7	3.65506	3.23917	3.9822	3.71135	3.23917	3.96295	4.93815	4.18176	4.38637	4.05083	4.21076	4.67265	4.6454	4.04126	4.42412
ENSMUSG00000053004	15465	3269	Hrh1	histamine receptor H1	protein_coding	7.20284	3.49564	0.000472933	0.0125725	-1.57819	-0.950877	0.341667	0.987829	6	2	1	4	1	7	69	11	10	6	3	15	21	12	9	4.24117	3.89124	3.76744	4.17144	3.65846	4.56079	6.20856	4.75896	4.69674	4.37284	4.08444	5.04636	5.12323	4.78855	4.57286
ENSMUSG00000106603			Gm43509	predicted gene 43509	TEC	-1.45399	-0.666579	0.505041	0.750269	-13.2208	-2.60792	0.00910953	0.987829	3	1	5	6	3	3	3	2	3	1	0	0	0	0	0	3.95466	3.7022	4.3958	4.37163	3.96043	4.12115	3.96585	3.9115	4.06076	3.71187	3.23917	3.23917	3.23917	3.23917	3.23917
ENSMUSG00000036863	214804	84144	Syde2	synapse defective 1, Rho GTPase, homolog 2 (C. elegans)	protein_coding	-1.41255	-1.75011	0.0800995	0.279685	-1.48527	-1.72944	0.0837312	0.987829	215	138	160	226	196	100	86	164	100	167	83	53	74	84	135	7.55683	7.26384	7.803	7.96095	7.45782	7.12504	6.45962	7.56708	6.9428	7.56393	6.78594	6.27234	6.37671	6.67043	7.21136
ENSMUSG00000004929	50492	7064	Thop1	thimet oligopeptidase 1	protein_coding	1.58669	3.10977	0.00187234	0.0307429	-1.13973	-0.840544	0.400604	0.987829	298	273	198	290	298	369	359	327	370	575	373	266	404	387	370	7.98866	8.16184	8.0877	8.29715	8.01061	8.86557	8.28259	8.49199	8.66769	9.24519	8.75939	8.31086	8.55099	8.66168	8.5496
ENSMUSG00000036959	320376	63035	Bcorl1	BCL6 co-repressor-like 1	protein_coding	-1.29985	-2.08861	0.0367431	0.178141	-1.22751	-1.43017	0.152667	0.987829	385	319	183	349	423	166	347	212	258	212	130	151	239	191	268	8.33455	8.37313	7.98194	8.55001	8.48537	7.78076	8.23647	7.90597	8.17555	7.8786	7.34749	7.55548	7.84139	7.70816	8.11094
ENSMUSG00000039738	52864	84464	Slx4	SLX4 structure-specific endonuclease subunit homolog (S. cerevisiae)	protein_coding	1.70676	2.88965	0.0038567	0.0471512	-1.49845	-2.23658	0.0253135	0.987829	142	117	89	83	134	108	309	118	149	243	107	115	128	135	120	7.02681	7.05521	7.04605	6.68257	6.97503	7.22244	8.07985	7.14415	7.44809	8.06119	7.10002	7.20483	7.03484	7.25796	7.06281
ENSMUSG00000024340	547431	56244	Btnl2	butyrophilin-like 2	protein_coding	9.68465	2.94114	0.00327005	0.0429245	-6.6879	-2.54753	0.0108488	0.987829	4	3	1	5	4	2	145	25	5	0	3	4	8	4	4	4.06262	4.0345	3.76744	4.27718	4.06921	3.96295	7.09266	5.42317	4.29079	3.23917	4.08444	4.21586	4.45055	4.16153	4.14533
ENSMUSG00000030365	93675		Clec2i	C-type lectin domain family 2, member i	protein_coding	4.68783	3.37228	0.000745477	0.0173406	-1.64672	-1.15982	0.246123	0.987829	11	12	15	15	28	20	262	71	14	34	40	37	44	61	36	4.57507	4.7763	5.15311	4.97033	5.28887	5.35677	7.85912	6.52423	4.93818	5.69888	5.95218	5.88157	5.81028	6.29723	5.69508
ENSMUSG00000078673	100039089,100189605		Mup19	major urinary protein 19	protein_coding	5.47076	2.58651	0.00969545	0.0808831	2.21294	1.2705	0.203907	0.987829	19	1	5	18	8	112	22	59	42	0	182	160	44	135	19	4.9553	3.7022	4.3958	5.11618	4.39788	7.26876	5.09687	6.31033	5.94199	3.23917	7.78669	7.63121	5.81028	7.25796	5.11234
ENSMUSG00000026360	19735	5997	Rgs2	regulator of G-protein signaling 2	protein_coding	1.72106	2.29013	0.0220137	0.130372	1.32368	1.14677	0.251476	0.987829	349	141	162	202	224	205	783	269	184	366	272	502	512	631	373	8.20135	7.2913	7.81947	7.81142	7.63191	8.06234	9.36051	8.22608	7.72392	8.6184	8.3264	9.18715	8.87772	9.34122	8.56068
ENSMUSG00000031274	12830	1287	Col4a5	collagen, type IV, alpha 5	protein_coding	-1.72428	-3.62656	0.000287224	0.00935127	1.10785	0.51777	0.604619	0.987829	94	96	75	90	107	29	77	54	45	52	42	46	92	67	39	6.52656	6.81081	6.83443	6.78032	6.70001	5.71072	6.33232	6.2106	6.0156	6.14591	6.00423	6.11471	6.63154	6.4045	5.77578
ENSMUSG00000096140	100043332	100287718	Ankrd66	ankyrin repeat domain 66	protein_coding	33.2761	2.86245	0.00420374	0.049529	-1.18828	-0.252499	0.800655	0.987829	0	0	0	0	0	0	28	2	1	3	2	5	5	5	8	3.23917	3.23917	3.23917	3.23917	3.23917	3.23917	5.30239	3.9115	3.71775	4.05083	3.93255	4.32622	4.20698	4.26623	4.50121
ENSMUSG00000040583	13089		Cyp2b13	cytochrome P450, family 2, subfamily b, polypeptide 13	protein_coding	-11.3504	-2.75347	0.00589672	0.0604919	-3.58813	-1.13436	0.256643	0.987829	7437	13667	7877	13510	14146	61	73	4171	317	5	9	3	153	80	1163	12.5253	13.7128	13.3025	13.753	13.4743	6.52253	6.27181	12.0946	8.45553	4.27829	4.66545	4.08892	7.26005	6.61221	10.1523
ENSMUSG00000029156	24051	6443	Sgcb	sarcoglycan, beta (dystrophin-associated glycoprotein)	protein_coding	1.20114	1.34109	0.179892	0.441325	1.33202	1.92207	0.054597	0.987829	105	67	77	80	104	85	138	103	72	94	102	151	164	137	102	6.65774	6.3845	6.86665	6.63853	6.66589	6.92233	7.0307	6.97396	6.54586	6.83602	7.04004	7.55548	7.34892	7.27673	6.86138
ENSMUSG00000064307	69358		Lrrc51	leucine rich repeat containing 51	protein_coding	-1.72217	-3.21317	0.00131278	0.0247201	1.07045	0.329153	0.74204	0.987829	55	52	44	50	70	26	38	33	31	20	31	23	34	24	48	5.92785	6.1001	6.20967	6.10038	6.20754	5.60287	5.58557	5.68959	5.63213	5.20658	5.68989	5.41425	5.55406	5.34513	5.99267
ENSMUSG00000028712	666168	1579	Cyp4a31	cytochrome P450, family 4, subfamily a, polypeptide 31	protein_coding	2.51484	2.96329	0.00304365	0.0413912	1.67775	1.22062	0.222229	0.987829	477	231	153	258	242	1103	570	190	360	777	1881	1180	1044	871	143	8.62774	7.93744	7.7438	8.13885	7.73362	10.4064	8.91761	7.76048	8.62998	9.66798	11.043	10.3934	9.87625	9.79478	7.28469
ENSMUSG00000075122	12519	941	Cd80	CD80 antigen	protein_coding	4.48244	3.35485	0.000794068	0.0180939	-1.30032	-0.676133	0.498956	0.987829	28	5	4	8	16	13	136	64	15	31	50	24	51	39	21	5.27446	4.2577	4.27897	4.5365	4.839	4.99373	7.01249	6.40343	4.99149	5.60773	6.19483	5.45363	5.96464	5.81326	5.1962
ENSMUSG00000027359	26458	11001	Slc27a2	solute carrier family 27 (fatty acid transporter), member 2	protein_coding	-1.47082	-2.49917	0.0124484	0.0926601	-1.06097	-0.384042	0.700948	0.987829	41038	24486	22273	34962	35178	17399	14775	22143	18533	25291	16781	15435	22209	17955	23531	14.9857	14.5532	14.8004	15.1236	14.7872	14.3671	13.559	14.4979	14.2477	14.6599	14.1888	14.084	14.2595	14.131	14.4681
ENSMUSG00000078963	66255	440498	Hsbp1l1	heat shock factor binding protein 1-like 1	protein_coding	4.79662	3.25537	0.00113243	0.0225454	1.23378	0.403012	0.686939	0.987829	25	22	16	17	21	264	43	29	59	15	182	101	50	172	40	5.17687	5.25282	5.20775	5.06947	5.04678	8.405	5.70732	5.56303	6.31533	4.97206	7.78669	7.04132	5.94362	7.57068	5.80165
ENSMUSG00000072596	13587		Ear2	eosinophil-associated, ribonuclease A family, member 2	protein_coding	2.5591	3.02031	0.00252512	0.0363652	1.08977	0.266878	0.789563	0.987829	95	46	55	61	102	99	524	101	98	98	100	198	238	267	130	6.539	5.9678	6.46415	6.32233	6.64268	7.11239	8.80106	6.94966	6.91784	6.88711	7.01533	7.91314	7.83582	8.15529	7.16353
ENSMUSG00000018865	29859	25830	Sult4a1	sulfotransferase family 4A, member 1	protein_coding	51.031	3.26328	0.00110129	0.0222317	1.87488	0.639021	0.522809	0.987829	1	0	2	0	2	181	23	2	9	0	124	198	24	75	12	3.65506	3.23917	3.9822	3.23917	3.83009	7.89567	5.13354	3.9115	4.62733	3.23917	7.28695	7.91314	5.23622	6.53589	4.7628
ENSMUSG00000015027	50917	2588	Galns	galactosamine (N-acetyl)-6-sulfate sulfatase	protein_coding	1.49274	3.43617	0.000590011	0.0147162	-1.21361	-1.59763	0.110124	0.987829	261	195	182	155	217	248	400	237	246	299	157	248	272	251	255	7.81195	7.71258	7.97461	7.46402	7.59033	8.31983	8.42986	8.0552	8.11128	8.34175	7.59218	8.2158	8.01404	8.07202	8.04405
ENSMUSG00000031843	68533	10200	Mphosph6	M phase phosphoprotein 6	protein_coding	1.53477	3.10227	0.00192042	0.0310625	-1.07422	-0.54486	0.58585	0.987829	133	105	56	85	141	132	219	118	131	139	148	143	147	114	130	6.94545	6.92072	6.48516	6.71119	7.03845	7.48025	7.62238	7.14415	7.28248	7.32642	7.51516	7.48463	7.20915	7.04445	7.16353
ENSMUSG00000043017	19222	5739	Ptgir	prostaglandin I receptor (IP)	protein_coding	2.60129	2.53144	0.0113594	0.0880959	1.2358	0.702655	0.482271	0.987829	27	11	5	13	7	17	82	25	14	21	38	43	41	26	36	5.24276	4.71611	4.3958	4.86227	4.3265	5.21376	6.40446	5.42317	4.93818	5.24864	5.89809	6.04128	5.73839	5.41795	5.69508
ENSMUSG00000062382	100862446		Ftl1-ps1	ferritin light polypeptide 1, pseudogene 1	protein_coding	-1.25552	-2.51784	0.0118075	0.0902613	-1.04219	-0.429506	0.667555	0.987829	4859	3389	2736	3114	4129	2215	3065	2245	3004	2961	2193	2488	3401	2366	2702	11.9137	11.7072	11.782	11.6424	11.7036	11.4023	11.2984	11.2062	11.6298	11.5733	11.2626	11.4589	11.56	11.2171	11.3548
ENSMUSG00000052534	18514	5087	Pbx1	pre B cell leukemia homeobox 1	protein_coding	-1.31226	-2.47729	0.0132386	0.0962244	-1.14195	-0.981894	0.326152	0.987829	581	549	396	601	596	265	484	379	368	474	272	270	432	299	474	8.90017	9.12232	9.03807	9.30395	8.95829	8.41016	8.69143	8.69473	8.66022	8.97589	8.3264	8.33116	8.64306	8.30865	8.89127
ENSMUSG00000022816	14314	11167	Fstl1	follistatin-like 1	protein_coding	2.20098	3.51572	0.000438566	0.011892	-1.51552	-1.65537	0.0978486	0.987829	273	204	192	193	229	216	796	326	279	738	225	239	554	285	244	7.87168	7.77218	8.04633	7.75108	7.66089	8.13272	9.3836	8.4878	8.28155	9.59544	8.0698	8.16581	8.98715	8.24356	7.98491
ENSMUSG00000035246	236899	9468	Pcyt1b	phosphate cytidylyltransferase 1, choline, beta isoform	protein_coding	4.8329	3.40009	0.000673648	0.0161446	-1.09133	-0.198924	0.842322	0.987829	4	10	7	4	7	12	103	15	9	26	55	20	26	17	16	4.06262	4.65249	4.59429	4.17144	4.3265	4.93193	6.67265	4.98805	4.62733	5.44044	6.30194	5.2884	5.30632	5.05165	4.97484
ENSMUSG00000037924	18313	127385	Olfr16	olfactory receptor 16	protein_coding	7.51169	2.88388	0.00392809	0.0476111	1.20781	0.395129	0.692748	0.987829	0	3	3	1	0	6	11	1	23	13	18	21	7	12	5	3.23917	4.0345	4.14436	3.71135	3.23917	4.46846	4.59497	3.71671	5.35119	4.86392	5.18784	5.33172	4.37624	4.78855	4.24832
ENSMUSG00000039952	13138	1605	Dag1	dystroglycan 1	protein_coding	-1.27081	-2.46926	0.0135393	0.0976034	-1.07041	-0.598057	0.549802	0.987829	3967	2934	2374	3083	4284	1823	2514	2831	2282	2676	1906	2142	2337	2240	2859	11.6227	11.5004	11.5784	11.628	11.7564	11.1234	11.0149	11.5384	11.2359	11.4283	11.0619	11.2445	11.0228	11.1388	11.4357
ENSMUSG00000062949	320940	286410	Atp11c	ATPase, class VI, type 11C	protein_coding	-1.39844	-2.86655	0.00414976	0.0491964	1.05288	0.408373	0.683	0.987829	4407	3307	2816	3619	4425	1833	2504	3214	2647	2161	2712	2497	2668	2504	2743	11.7736	11.672	11.8234	11.858	11.8029	11.1313	11.0092	11.7204	11.4484	11.1223	11.5669	11.4641	11.2123	11.2983	11.3764
ENSMUSG00000021681	66549	55109	Aggf1	angiogenic factor with G patch and FHA domains 1	protein_coding	-1.2413	-3.23436	0.00121917	0.0236259	1.05819	0.718315	0.472563	0.987829	1284	1007	887	1061	1258	684	1103	818	798	783	833	893	942	794	964	10.0131	9.97539	10.1729	10.1053	10.0073	9.72922	9.84293	9.7695	9.74078	9.67883	9.88394	9.99777	9.73103	9.66419	9.88639
ENSMUSG00000005640	23920	3645	Insrr	insulin receptor-related receptor	protein_coding	9.76809	3.17398	0.00150362	0.0267765	1.21472	0.32704	0.743638	0.987829	4	0	2	2	1	47	20	3	5	2	47	15	13	14	7	4.06262	3.23917	3.9822	3.90402	3.65846	6.22348	5.0201	4.059	4.29079	3.90475	6.12638	5.04636	4.75803	4.90089	4.42412
ENSMUSG00000030002	72102	8446	Dusp11	dual specificity phosphatase 11 (RNA/RNP complex 1-interacting)	protein_coding	-1.09745	-1.27881	0.200964	0.468698	-1.14504	-1.84113	0.0656026	0.987829	2048	1356	1075	1387	1648	990	1670	1242	1224	1281	1091	919	1198	1130	1270	10.6769	10.3978	10.4461	10.4861	10.3907	10.2528	10.4313	10.3614	10.3469	10.3762	10.2664	10.0384	10.0711	10.1634	10.2772
ENSMUSG00000038642	13040	1520	Ctss	cathepsin S	protein_coding	3.49557	3.33567	0.000850934	0.0188467	-1.18195	-0.429746	0.66738	0.987829	2037	1157	1405	1221	1706	1732	18671	2524	1753	3145	2636	4418	5976	5488	2643	10.6692	10.1722	10.8278	10.3048	10.4399	11.0502	13.8962	11.3739	10.8588	11.6598	11.5262	12.2831	12.3693	12.4244	11.3232
ENSMUSG00000045414	68861	205428	Dipk2a	divergent protein kinase domain 2A	protein_coding	-1.38575	-2.79143	0.00524764	0.0565619	-1.04752	-0.367049	0.713582	0.987829	1084	790	545	1002	1046	471	936	551	573	508	493	615	584	464	709	9.77363	9.63259	9.4848	10.0242	9.74638	9.2052	9.61131	9.21431	9.27522	9.07227	9.14671	9.47156	9.06052	8.9125	9.45334
ENSMUSG00000062753	106672		AI413582	expressed sequence AI413582	protein_coding	2.17356	3.05771	0.00223035	0.0337668	-1.13746	-0.523427	0.600677	0.987829	87	58	63	78	73	97	378	126	82	101	100	114	155	163	125	6.43626	6.22088	6.62405	6.60839	6.25456	7.08674	8.35271	7.22725	6.70067	6.92426	7.01533	7.19375	7.27663	7.50065	7.11406
ENSMUSG00000108806			Gm44729	predicted gene 44729	TEC	-1.90615	-2.06199	0.0392085	0.185359	-1.63162	-1.26245	0.206787	0.987829	26	23	9	12	19	6	9	6	6	16	5	3	10	5	4	5.21024	5.29176	4.76126	4.80427	4.96794	4.46846	4.4732	4.38397	4.38637	5.02268	4.32059	4.08892	4.58441	4.26623	4.14533
ENSMUSG00000024962	22340	7423	Vegfb	vascular endothelial growth factor B	protein_coding	-1.55892	-3.14827	0.00164242	0.028238	1.00817	0.0492057	0.960755	0.999892	778	518	479	502	854	307	466	433	418	239	263	295	494	330	536	9.30714	9.04134	9.30373	9.05261	9.46083	8.61169	8.63924	8.87885	8.83612	8.03889	8.28068	8.45193	8.82815	8.4431	9.06209
ENSMUSG00000069516	17105	4069	Lyz2	lysozyme 2	protein_coding	3.33799	2.87742	0.00400936	0.0481656	1.27553	0.560224	0.575327	0.987829	3190	1658	1542	1748	3750	2730	28930	4378	3214	1526	6451	9289	15873	10463	4554	11.3103	10.6842	10.9607	10.8159	11.5655	11.702	14.5273	12.1642	11.7267	10.6254	12.8119	13.3524	13.7754	13.353	12.1037
[truncated: 54,276 more rows]
