# Supplementary material for: Protectin DX as a therapeutic strategy against frailty in mice
Source: GeroScience. 2023 Apr 14;45(4):2601–27. doi: 10.1007/s11357-023-00789-3 (PMC10651819; doi:10.1007/s11357-023-00789-3)
Supplement: Supplementary file 10 — (XLSX 16 kb) [file 11357_2023_789_MOESM10_ESM.xlsx]

## Sheet: GSEA results
		Old vs Adult			PDX vs Old
Gene Set Name	Gene Set Size	NES	p	FDR q	NES	p	FDR q
HALLMARK_OXIDATIVE_PHOSPHORYLATION	189	-3.32228	0	0	2.07605	0	0
HALLMARK_BILE_ACID_METABOLISM	110	-2.93257	0	0	2.27101	0	0
HALLMARK_FATTY_ACID_METABOLISM	152	-2.8193	0	0	1.58431	0	0.0122489
HALLMARK_ADIPOGENESIS	195	-2.66206	0	0	1.76538	0	0.00280705
HALLMARK_PEROXISOME	103	-2.31097	0	0	1.07877	0.242623	0.372377
HALLMARK_XENOBIOTIC_METABOLISM	196	-2.22515	0	1.37741e-05	1.61129	0	0.0113126
HALLMARK_REACTIVE_OXYGEN_SPECIES_PATHWAY	48	-1.33769	0.0623557	0.0508104	0.947729	0.562848	0.697093
HALLMARK_NOTCH_SIGNALING	30	-1.18759	0.198068	0.136085	0.931592	0.581779	0.680969
HALLMARK_PANCREAS_BETA_CELLS	33	-1.05379	0.355973	0.322069	0.887757	0.673193	0.724058
HALLMARK_PROTEIN_SECRETION	91	0.590692	0.995164	0.994543	-0.827201	0.796327	0.982605
HALLMARK_WNT_BETA_CATENIN_SIGNALING	39	0.702541	0.897404	0.978602	-1.15569	0.265295	0.380753
HALLMARK_HEME_METABOLISM	186	0.784238	0.901895	0.919024	-1.34039	0.0133065	0.139927
HALLMARK_DNA_REPAIR	145	0.823813	0.825035	0.883369	-1.22313	0.10073	0.242138
HALLMARK_APICAL_SURFACE	41	0.947051	0.555638	0.658019	-0.755013	0.837113	0.958145
HALLMARK_GLYCOLYSIS	195	0.990522	0.512543	0.574353	-0.804415	0.896368	0.956723
HALLMARK_CHOLESTEROL_HOMEOSTASIS	71	1.01469	0.455505	0.531885	2.34057	0	0
HALLMARK_SPERMATOGENESIS	116	1.03724	0.40485	0.492731	-1.30895	0.0524805	0.146506
HALLMARK_UV_RESPONSE_DN	143	1.04281	0.396204	0.49382	-1.56041	0.000507511	0.0124496
HALLMARK_KRAS_SIGNALING_DN	173	1.05274	0.368586	0.483706	-0.823743	0.850081	0.957608
HALLMARK_ANDROGEN_RESPONSE	96	1.0704	0.354763	0.454835	-0.978955	0.533686	0.718419
HALLMARK_HEDGEHOG_SIGNALING	35	1.16358	0.248675	0.260349	-1.05842	0.395073	0.599501
HALLMARK_INTERFERON_ALPHA_RESPONSE	84	1.19857	0.17498	0.206449	3.06529	0	0
HALLMARK_UV_RESPONSE_UP	147	1.2641	0.076554	0.122841	-1.012	0.470582	0.671495
HALLMARK_MTORC1_SIGNALING	197	1.26951	0.0526371	0.120976	-0.928107	0.672864	0.829769
HALLMARK_ESTROGEN_RESPONSE_EARLY	186	1.2858	0.0485203	0.108328	-0.588301	0.996982	0.99077
HALLMARK_MYOGENESIS	193	1.30814	0.0346664	0.0912349	-1.26564	0.0424163	0.182476
HALLMARK_PI3K_AKT_MTOR_SIGNALING	103	1.31125	0.0686025	0.0923017	-1.02885	0.441631	0.67068
HALLMARK_ESTROGEN_RESPONSE_LATE	188	1.34326	0.0220466	0.0698157	-0.676546	0.978687	0.988454
HALLMARK_P53_PATHWAY	193	1.36163	0.0166667	0.0605504	-1.25201	0.050624	0.195389
HALLMARK_MYC_TARGETS_V1	190	1.41003	0.00762243	0.0379527	-1.88949	0	0.000133767
HALLMARK_TGF_BETA_SIGNALING	52	1.4362	0.0357057	0.0295339	-1.28322	0.114283	0.16345
HALLMARK_APICAL_JUNCTION	185	1.44639	0.00471402	0.0275862	-1.06507	0.347064	0.603803
HALLMARK_MITOTIC_SPINDLE	194	1.47669	0.00208095	0.02092	-1.69816	0	0.00230234
HALLMARK_HYPOXIA	192	1.59914	0.00020879	0.00478339	-1.28844	0.0374434	0.167004
HALLMARK_UNFOLDED_PROTEIN_RESPONSE	110	1.67313	0.000220653	0.00190866	-1.44874	0.00768443	0.0448115
HALLMARK_COAGULATION	129	1.70457	0.000108413	0.00131492	-0.800289	0.862681	0.934039
HALLMARK_APOPTOSIS	158	1.70732	0	0.00135228	-1.02398	0.448583	0.659654
HALLMARK_IL2_STAT5_SIGNALING	193	1.76167	0	0.000642329	-0.894103	0.752012	0.882429
HALLMARK_MYC_TARGETS_V2	57	1.76656	0.000475003	0.000650722	-2.32528	0	0
HALLMARK_COMPLEMENT	178	1.80928	0	0.000373837	1.11384	0.118644	0.329291
HALLMARK_ANGIOGENESIS	36	1.86137	0.000252845	0.000107693	-1.32562	0.102718	0.134197
HALLMARK_INTERFERON_GAMMA_RESPONSE	179	1.8719	0	0.000119659	1.95058	0	0.000402926
HALLMARK_KRAS_SIGNALING_UP	195	1.96721	0	4.66512e-05	-0.98215	0.544668	0.735289
HALLMARK_G2M_CHECKPOINT	188	1.97197	0	4.02998e-05	-2.32982	0	0
HALLMARK_E2F_TARGETS	195	2.02978	0	4.70164e-05	-2.22868	0	0
HALLMARK_TNFA_SIGNALING_VIA_NFKB	192	2.12768	0	0	-1.11877	0.22628	0.451653
HALLMARK_EPITHELIAL_MESENCHYMAL_TRANSITION	187	2.1369	0	0	-1.62234	0	0.00600684
HALLMARK_INFLAMMATORY_RESPONSE	183	2.17566	0	0	-1.20911	0.0963321	0.259366
HALLMARK_IL6_JAK_STAT3_SIGNALING	81	2.43328	0	0	-1.3356	0.0565486	0.132993
HALLMARK_ALLOGRAFT_REJECTION	185	2.49863	0	0	-1.12319	0.222591	0.459454
